# Supplementary material for: A high-resolution integrated map of copy number polymorphisms within and between breeds of the modern domesticated dog
Source: BMC Genomics. 2011 Aug 16;12:414. doi: 10.1186/1471-2164-12-414 (PMC3166287; doi:10.1186/1471-2164-12-414)
Supplement: Additional file 3 — Summary of all CNV regions. This table provides information on the genomic locations and sources for all CNV regions. [file 1471-2164-12-414-S3.XLS]

## Sheet: Sheet1
Notes: SegDup Chip, NimbleGen 2.1, and Chen et al. (2009) denote the source of each CNV (a value of 0 indicates the CNV was either not assayed or not discovered in each source and a value of 1 indicates it was observed). The column labeled “Control” provides information on whether the region corresponds to putative single copy control region (value of 1) or not (value of 0). The column labeled “O…
Location	SegDup Chip	NimbleGen 2.1	Chen et al. (2009)	Control Regions	Other	Included
chr1:100206591-100224997	0	0	0	0	1	0
chr1:104590912-104613831	0	1	0	0	1	1
chr1:104811883-104828323	0	0	0	0	1	0
chr1:104914544-105079782	0	1	0	0	0	1
chr1:105196217-105226299	0	0	0	0	1	0
chr1:105636540-105667700	0	0	0	0	1	0
chr1:105731316-105751532	0	0	0	0	1	0
chr1:105809893-105848142	0	1	0	0	1	1
chr1:105928012-105942317	0	0	0	0	1	0
chr1:106071301-106093839	0	0	0	0	1	0
chr1:106151996-106173446	0	0	0	0	1	0
chr1:106217333-106231354	0	0	0	0	1	0
chr1:106975904-107149173	1	0	0	0	0	1
chr1:107159760-107442965	1	1	0	0	1	1
chr1:107459055-107477741	0	0	0	0	1	0
chr1:107558390-107589442	0	1	0	0	1	1
chr1:107719005-107733181	0	0	0	0	1	0
chr1:108107502-108126036	1	0	0	0	0	1
chr1:108154205-108172475	1	0	0	0	0	1
chr1:108881250-108919537	1	0	0	0	1	1
chr1:109797183-109815579	0	0	0	0	1	0
chr1:110233510-110247811	0	0	0	0	1	0
chr1:110880346-110941958	1	0	0	0	0	1
chr1:111613968-111642803	0	1	0	0	1	1
chr1:111959282-111977077	0	0	0	0	1	0
chr1:112987649-113007101	0	0	0	0	1	0
chr1:113340933-113364404	0	0	0	0	1	0
chr1:114099203-114115596	0	0	0	0	1	0
chr1:114631409-114718134	1	1	0	0	1	1
chr1:114912020-114927292	0	0	0	0	1	0
chr1:115156798-115178662	0	0	0	0	1	0
chr1:115208422-115234438	0	0	0	0	1	0
chr1:115260471-115329604	0	0	0	0	1	0
chr1:115412042-115472278	1	1	0	0	1	1
chr1:115971283-115989519	0	0	0	0	1	0
chr1:117010703-117024841	0	0	0	0	1	0
chr1:119398855-119423536	0	0	0	0	1	0
chr1:120002222-120021539	0	0	0	0	1	0
chr1:120216872-120236307	0	0	0	0	1	0
chr1:121253029-121286091	0	0	0	0	1	0
chr1:121367360-121396431	0	0	0	0	1	0
chr1:121580654-121596996	0	0	0	0	1	0
chr1:121812079-121830453	0	0	0	0	1	0
chr1:123351166-123371826	0	0	0	0	1	0
chr1:123462572-123486226	0	0	0	0	1	0
chr1:123700987-123717466	0	0	0	0	1	0
chr1:124611126-124629338	0	0	0	0	1	0
chr1:125485244-125500485	0	0	0	0	1	0
chr1:15383000-15433000	0	0	0	1	1	1
chr1:15622923-15641362	0	0	0	0	1	0
chr1:17028737-17049272	0	0	0	0	1	0
chr1:19280766-19389071	0	0	1	0	0	1
chr1:26658693-26672654	0	0	0	0	1	0
chr1:27081367-27101856	0	0	0	0	1	0
chr1:27689981-27728640	0	1	0	0	1	1
chr1:28637185-28651382	0	0	0	0	1	0
chr1:28741708-28774713	0	1	0	0	1	1
chr1:30845204-30861811	0	0	0	0	1	0
chr1:32761783-32800255	0	1	0	0	1	1
chr1:33574200-33590460	0	0	0	0	1	0
chr1:43628850-43673566	0	1	0	0	1	1
chr1:44540004-44555203	0	0	0	0	1	0
chr1:46735977-46756513	0	0	0	0	1	0
chr1:53314209-53332483	0	0	0	0	1	0
chr1:58374583-58388605	0	0	0	0	1	0
chr1:59729895-59744110	0	0	0	0	1	0
chr1:59932647-59950197	0	0	0	0	1	0
chr1:59957851-59977386	0	0	0	0	1	0
chr1:60496517-60512605	0	0	0	0	1	0
chr1:61731954-61751501	0	0	0	0	1	0
chr1:62878468-62901251	0	0	0	0	1	0
chr1:64182758-64197008	0	0	0	0	1	0
chr1:66101746-66118074	0	0	0	0	1	0
chr1:66799863-66856988	0	1	0	0	1	1
chr1:68993035-69013347	0	0	0	0	1	0
chr1:69337580-69355902	0	0	0	0	1	0
chr1:71791767-71815413	0	0	0	0	1	0
chr1:72605352-72629541	1	0	0	0	0	1
chr1:75143671-75165349	0	0	0	0	1	0
chr1:75721894-75743567	0	0	0	0	1	0
chr1:7659258-7685115	1	0	0	0	1	1
chr1:77236298-77256256	0	0	0	0	1	0
chr1:78056944-78176123	1	0	0	0	1	1
chr1:78214715-78251568	1	0	0	0	0	1
chr1:78266301-78283886	0	0	0	0	1	0
chr1:80539028-80556301	0	0	0	0	1	0
chr1:82564821-82580119	0	0	0	0	1	0
chr1:84602417-84619744	0	0	0	0	1	0
chr1:87468936-87483131	0	0	0	0	1	0
chr1:91402045-91420264	0	0	0	0	1	0
chr1:94251848-94268251	0	0	0	0	1	0
chr1:95904579-95918782	0	0	0	0	1	0
chr1:97837108-97862211	0	0	0	0	1	0
chr1:99031985-99064045	0	0	0	0	1	0
chr10:10830201-10862214	0	1	0	0	1	1
chr10:11051139-11071801	0	0	0	0	1	0
chr10:15199028-15253891	0	0	1	0	0	1
chr10:17046674-17066136	0	0	0	0	1	0
chr10:17399981-17426802	0	0	0	0	1	0
chr10:17445168-17465603	0	0	0	0	1	0
chr10:19059933-19096725	1	0	0	0	0	1
chr10:19139391-19159541	1	0	0	0	0	1
chr10:19179667-19220027	1	0	0	0	1	1
chr10:19483878-19534648	1	0	0	0	0	1
chr10:20435388-20453974	0	1	0	0	1	1
chr10:21122973-21137085	0	0	0	0	1	0
chr10:21635984-21653215	0	0	0	0	1	0
chr10:25453530-25475116	0	1	0	0	0	1
chr10:25950619-26031202	1	1	1	0	1	1
chr10:26446802-26470529	0	0	0	0	1	0
chr10:28403891-28419153	0	0	0	0	1	0
chr10:28975544-28999462	1	1	0	0	1	1
chr10:29540980-29568081	0	1	0	0	1	1
chr10:29802128-29821750	0	0	0	0	1	0
chr10:30742008-30760215	0	0	0	0	1	0
chr10:33343228-33367822	0	1	0	0	1	1
chr10:33488562-33504404	0	0	0	0	1	0
chr10:34462549-34480912	0	0	0	0	1	0
chr10:34675935-34692300	0	1	0	0	1	1
chr10:35268124-35282378	0	0	0	0	1	0
chr10:36269351-36285655	0	0	0	0	1	0
chr10:37195519-37211331	0	1	0	0	1	1
chr10:37590303-37605598	0	0	0	0	1	0
chr10:39637557-39706499	0	1	0	0	1	1
chr10:40243347-40265718	0	0	0	0	1	0
chr10:40296687-40313110	0	0	0	0	1	0
chr10:40376773-40390922	0	0	0	0	1	0
chr10:41134054-41150213	0	0	0	0	1	0
chr10:43546619-43561133	0	0	0	0	1	0
chr10:45845619-45898441	0	1	1	0	1	1
chr10:46025367-46039601	0	0	0	0	1	0
chr10:46418617-46437091	0	0	0	0	1	0
chr10:50517100-50536671	0	0	0	0	1	0
chr10:50561253-50575523	0	0	0	0	1	0
chr10:50588624-50606037	0	0	0	0	1	0
chr10:51714948-51733505	0	0	0	0	1	0
chr10:53557934-53574181	0	0	0	0	1	0
chr10:53637846-53652226	0	0	0	0	1	0
chr10:53814693-53832051	0	0	0	0	1	0
chr10:53951235-53969660	0	0	0	0	1	0
chr10:55031600-55047873	0	0	0	0	1	0
chr10:5522341-5537592	0	0	0	0	1	0
chr10:55648574-55664878	0	0	0	0	1	0
chr10:56841578-56914302	0	0	1	0	0	1
chr10:61234000-61334000	0	0	0	1	0	1
chr10:63020282-63038882	0	0	0	0	1	0
chr10:63827738-63846276	0	0	0	0	1	0
chr10:64387163-64405477	0	0	0	0	1	0
chr10:64732797-64749013	0	0	0	0	1	0
chr10:67107013-67122141	0	0	0	0	1	0
chr10:67524976-67542293	0	0	0	0	1	0
chr10:69021050-69037280	0	0	0	0	1	0
chr10:69849652-69868047	0	0	0	0	1	0
chr10:70803175-70832339	0	0	0	0	1	0
chr10:70900443-70915623	0	0	0	0	1	0
chr10:70976272-70993645	0	0	0	0	1	0
chr10:71117436-71136791	0	0	0	0	1	0
chr11:12160840-12376453	1	0	0	0	0	1
chr11:12484835-12611952	1	0	0	0	1	1
chr11:13930449-13993752	1	0	0	0	1	1
chr11:14064249-14443644	1	1	1	0	1	1
chr11:16354840-16370952	0	0	0	0	1	0
chr11:19093654-19108952	0	0	0	0	1	0
chr11:22257305-22272695	0	0	0	0	1	0
chr11:24881727-24900350	0	0	0	0	1	0
chr11:25268925-25288307	0	0	0	0	1	0
chr11:26938810-26964723	0	0	0	0	1	0
chr11:27230651-27244977	0	0	0	0	1	0
chr11:3063984-3104918	0	0	0	0	1	0
chr11:33886256-33901654	0	0	0	0	1	0
chr11:36424378-36438457	0	0	0	0	1	0
chr11:39973597-39988785	0	1	0	0	1	1
chr11:43753544-43803409	1	1	0	0	1	1
chr11:45612013-45634591	0	1	0	0	1	1
chr11:47379218-47394414	0	0	0	0	1	0
chr11:53364658-53378820	0	0	0	0	1	0
chr11:55472168-55492340	1	0	0	0	1	1
chr11:55656307-55675960	0	0	0	0	1	0
chr11:57650420-57666833	0	0	0	0	1	0
chr11:57906656-57924061	0	0	0	0	1	0
chr11:62316745-62331873	0	0	0	0	1	0
chr11:62743768-62757813	0	0	0	0	1	0
chr11:63820161-63840631	0	0	0	0	1	0
chr11:63940857-63959398	0	0	0	0	1	0
chr11:66016896-66039478	0	0	0	0	1	0
chr11:67014103-67028377	0	0	0	0	1	0
chr11:67860649-67879920	0	0	0	0	1	0
chr11:68219704-68240329	0	0	0	0	1	0
chr11:69716370-69735927	0	0	0	0	1	0
chr11:70316818-70339414	0	0	0	0	1	0
chr11:70735562-70754292	0	0	0	0	1	0
chr11:70878576-70907366	0	0	0	0	1	0
chr11:71359701-71376900	0	0	0	0	1	0
chr11:71573693-71595373	0	0	0	0	1	0
chr11:71635834-71650918	0	0	0	0	1	0
chr11:71851566-71872089	0	1	0	0	1	1
chr11:72047437-72067182	0	0	0	0	1	0
chr11:72106551-72137605	0	0	0	0	1	0
chr11:72522881-72541357	0	0	0	0	1	0
chr11:73789092-73804297	0	0	0	0	1	0
chr11:74035935-74052104	0	0	0	0	1	0
chr11:74069470-74084693	0	0	0	0	1	0
chr11:75101128-75116406	0	0	0	0	1	0
chr11:75683298-75702882	0	0	0	0	1	0
chr11:75727311-75744728	0	0	0	0	1	0
chr11:76397260-76414607	0	0	0	0	1	0
chr11:76488847-76517182	0	0	0	0	1	0
chr11:76524975-76564395	0	0	0	0	1	0
chr11:76600828-76615150	0	0	0	0	1	0
chr12:10555998-10570064	0	0	0	0	1	0
chr12:11044944-11063199	0	0	0	0	1	0
chr12:12582455-12597916	0	0	0	0	1	0
chr12:13200136-13216606	0	0	0	0	1	0
chr12:13459063-13484640	0	0	0	0	1	0
chr12:15662351-15693720	0	0	0	0	1	0
chr12:16919467-16938946	0	0	0	0	1	0
chr12:17489849-17510344	0	0	0	0	1	0
chr12:17940596-17958843	0	0	0	0	1	0
chr12:18308852-18328618	0	0	0	0	1	0
chr12:20523164-20544952	0	0	0	0	1	0
chr12:20673274-20694736	0	0	0	0	1	0
chr12:22065611-22080901	0	0	0	0	1	0
chr12:23683061-23698250	0	0	0	0	1	0
chr12:24544343-24558507	0	0	0	0	1	0
chr12:27348088-27363442	0	0	0	0	1	0
chr12:29735906-29752167	0	0	0	0	1	0
chr12:2998761-3027097	1	0	0	0	0	1
chr12:33750165-33781129	0	1	0	0	1	1
chr12:34419805-34453853	0	1	0	0	1	1
chr12:35340449-35357768	0	0	0	0	1	0
chr12:3594274-3915665	0	1	0	0	1	1
chr12:37864640-37878604	0	0	0	0	1	0
chr12:38492580-38508717	0	1	0	0	1	1
chr12:41069953-41089411	0	0	0	0	1	0
chr12:4468564-4614485	0	1	0	0	0	1
chr12:4692766-4719305	0	0	0	0	1	0
chr12:4735158-4811076	0	1	0	0	1	1
chr12:47649372-47664633	0	0	0	0	1	0
chr12:4834273-4866587	0	1	0	0	1	1
chr12:49436625-49450759	0	0	0	0	1	0
chr12:50123379-50223379	0	0	0	1	0	1
chr12:5189712-5218750	0	0	0	0	1	0
chr12:5427601-5444889	0	0	0	0	1	0
chr12:57039181-57067335	1	1	0	0	1	1
chr12:57728047-57746353	0	0	0	0	1	0
chr12:59523796-59538847	0	0	0	0	1	0
chr12:60092319-60118042	0	0	0	0	1	0
chr12:62342308-62365953	0	1	0	0	1	1
chr12:6325907-6342036	0	0	0	0	1	0
chr12:6450697-6466008	0	0	0	0	1	0
chr12:65347347-65361702	0	0	0	0	1	0
chr12:65623047-65642397	0	0	0	0	1	0
chr12:65889208-65906716	0	0	0	0	1	0
chr12:66086771-66106496	0	0	0	0	1	0
chr12:66180384-66198764	0	0	0	0	1	0
chr12:6788598-6806943	0	0	0	0	1	0
chr12:6838006-6854251	0	0	0	0	1	0
chr12:71762312-71776576	0	0	0	0	1	0
chr12:72036716-72052024	0	0	0	0	1	0
chr12:73006997-73023143	0	0	0	0	1	0
chr12:73433236-73453552	0	0	0	0	1	0
chr12:73789217-73807793	0	0	0	0	1	0
chr12:74648851-74662973	0	0	0	0	1	0
chr12:74922607-74938779	0	0	0	0	1	0
chr12:8914350-8929731	0	0	0	0	1	0
chr12:9229489-9244700	0	0	0	0	1	0
chr13:12566678-12639288	0	0	1	0	0	1
chr13:14506047-14532119	0	1	0	0	1	1
chr13:14839999-14855302	0	0	0	0	1	0
chr13:15735299-15755603	0	0	0	0	1	0
chr13:16413460-16431921	0	0	0	0	1	0
chr13:19101042-19123224	1	0	0	0	0	1
chr13:19575740-19591292	0	0	0	0	1	0
chr13:20899778-20922374	0	0	0	0	1	0
chr13:26240747-26269093	0	0	0	0	1	0
chr13:27303424-27319653	0	0	0	0	1	0
chr13:31480469-31569361	0	1	0	0	1	1
chr13:32002120-32017530	0	0	0	0	1	0
chr13:34114916-34134555	0	1	0	0	1	1
chr13:36415919-36436405	0	0	0	0	1	0
chr13:41493322-41510685	0	0	0	0	1	0
chr13:42177603-42230449	0	0	0	0	1	0
chr13:42315151-42338869	0	0	0	0	1	0
chr13:42439674-42455900	0	0	0	0	1	0
chr13:42504578-42527292	0	0	0	0	1	0
chr13:42741948-42759134	0	0	0	0	1	0
chr13:42904811-42923169	0	0	0	0	1	0
chr13:43286427-43314595	1	0	0	0	1	1
chr13:43329154-43347615	0	0	0	0	1	0
chr13:43835334-43852766	0	1	0	0	1	1
chr13:44161128-44181587	0	1	0	0	1	1
chr13:44267492-44283777	0	0	0	0	1	0
chr13:46420046-46441532	0	0	0	0	1	0
chr13:46852286-46867429	0	0	0	0	1	0
chr13:48243134-48260594	0	0	0	0	1	0
chr13:48290362-48304649	0	0	0	0	1	0
chr13:48829830-48847318	0	0	0	0	1	0
chr13:49917606-49934974	0	0	0	0	1	0
chr13:51757506-51775552	0	0	0	0	1	0
chr13:51981267-52081267	0	0	0	1	0	1
chr13:5455648-5503485	0	1	0	0	1	1
chr13:56412193-56427554	0	1	0	0	1	1
chr13:61250653-61273311	0	0	0	0	1	0
chr13:61586326-61603713	0	0	0	0	1	0
chr13:61624131-61639463	0	0	0	0	1	0
chr13:61821098-61985322	1	1	0	0	1	1
chr13:62425790-62469200	1	1	0	0	1	1
chr13:62674291-62693866	0	1	0	0	1	1
chr13:62729594-62753659	1	0	0	0	1	1
chr13:63918184-63941647	0	1	0	0	1	1
chr13:64984658-65007227	0	0	0	0	1	0
chr13:65686454-65732925	0	1	0	0	1	1
chr13:65887343-65905405	0	1	0	0	1	1
chr13:66063252-66182471	1	1	0	0	0	1
chr13:8071422-8088672	0	1	0	0	1	1
chr13:8898294-8915552	0	0	0	0	1	0
chr14:10799499-10818873	0	0	0	0	1	0
chr14:14122762-14139226	0	0	0	0	1	0
chr14:14509512-14525773	0	0	0	0	1	0
chr14:14569225-14616196	1	0	0	0	0	1
chr14:15526244-15544727	0	1	0	0	1	1
chr14:16340303-16355666	0	0	0	0	1	0
chr14:17428677-17443984	0	0	0	0	1	0
chr14:20439399-20461882	1	0	0	0	0	1
chr14:20982955-21002416	0	0	0	0	1	0
chr14:22148795-22163977	0	0	0	0	1	0
chr14:25259200-25280525	1	0	0	0	1	1
chr14:27027973-27070609	0	1	0	0	1	1
chr14:30019405-30035608	0	0	0	0	1	0
chr14:3016565-3327175	1	1	0	0	1	1
chr14:3460140-3488090	1	1	0	0	1	1
chr14:34812466-34829674	0	0	0	0	1	0
chr14:3665963-3706365	1	1	0	0	1	1
chr14:38246860-38269642	0	0	0	0	1	0
chr14:42508042-42608042	0	0	0	1	0	1
chr14:42688427-42705654	0	0	0	0	1	0
chr14:42931102-42946298	0	0	0	0	1	0
chr14:45978298-46140677	0	0	1	0	0	1
chr14:46157541-46179001	0	0	0	0	1	0
chr14:46518753-46532998	0	0	0	0	1	0
chr14:47173838-47191312	0	0	0	0	1	0
chr14:47953162-48154923	1	1	0	0	1	1
chr14:49709883-49729376	0	0	0	0	1	0
chr14:50563807-50590240	0	0	0	0	1	0
chr14:52421613-52440045	0	0	0	0	1	0
chr14:5273707-5823919	1	1	1	0	1	1
chr14:53307016-53321352	0	0	0	0	1	0
chr14:54425711-54442184	0	0	0	0	1	0
chr14:54678271-54778271	0	0	0	1	0	1
chr14:55170722-55187160	0	0	0	0	1	0
chr14:55220363-55265128	0	1	0	0	1	1
chr14:55300887-55317061	0	0	0	0	1	0
chr14:57351859-57376567	0	1	0	0	1	1
chr14:58854485-58872669	0	0	0	0	1	0
chr14:59943579-59957687	0	0	0	0	1	0
chr14:60667163-60685655	0	0	0	0	1	0
chr14:60873455-61220668	0	1	1	0	1	1
chr14:61269056-61322155	1	0	0	0	0	1
chr14:62294457-62315626	0	0	0	0	1	0
chr14:62450938-62466187	0	0	0	0	1	0
chr14:62792883-62807257	0	0	0	0	1	0
chr14:63056845-63081444	0	0	0	0	1	0
chr14:63383098-63413032	0	0	0	0	1	0
chr14:63706605-63724252	0	0	0	0	1	0
chr14:8476812-8491867	0	0	0	0	1	0
chr14:8531465-8549051	0	0	0	0	1	0
chr14:8709489-8724657	0	0	0	0	1	0
chr15:10117879-10139795	0	0	0	0	1	0
chr15:12880632-12897101	0	0	0	0	1	0
chr15:13151457-13174206	0	1	0	0	1	1
chr15:15436628-15451960	0	0	0	0	1	0
chr15:15641261-15658720	0	0	0	0	1	0
chr15:16577102-16672475	0	0	1	0	0	1
chr15:17813862-17830431	0	0	0	0	1	0
chr15:18514561-18536131	0	0	0	0	1	0
chr15:20159880-20227982	1	1	0	0	1	1
chr15:27641959-27669745	0	1	0	0	1	1
chr15:29307780-29322941	0	0	0	0	1	0
chr15:3037952-3064622	1	0	0	0	0	1
chr15:3120718-3143191	1	0	0	0	0	1
chr15:31503428-31535844	0	1	1	0	1	1
chr15:31773897-31790275	0	1	0	0	1	1
chr15:3180301-3199098	1	0	0	0	0	1
chr15:3208083-3232669	1	0	0	0	1	1
chr15:32826968-32851381	1	1	0	0	1	1
chr15:33009724-33030312	0	1	0	0	1	1
chr15:33220777-33236117	0	0	0	0	1	0
chr15:33520618-33541295	0	0	0	0	1	0
chr15:34277383-34299055	0	1	0	0	1	1
chr15:37328665-37343910	0	0	0	0	1	0
chr15:41168461-41187249	0	0	0	0	1	0
chr15:41504260-41519503	0	0	0	0	1	0
chr15:42918307-42940137	0	0	0	0	1	0
chr15:43242368-43256590	0	0	0	0	1	0
chr15:44601123-44615203	0	0	0	0	1	0
chr15:45063753-45081310	0	0	0	0	1	0
chr15:45253980-45274419	0	0	0	0	1	0
chr15:45668312-45684849	0	0	0	0	1	0
chr15:45724358-45744902	0	1	0	0	1	1
chr15:51674444-51704309	0	1	0	0	1	1
chr15:54281055-54311140	0	0	0	0	1	0
chr15:55681015-55695137	0	0	0	0	1	0
chr15:56331422-56353036	0	0	0	0	1	0
chr15:59032387-59046578	0	0	0	0	1	0
chr15:5974257-5989500	0	1	0	0	1	1
chr15:59933586-59947764	0	0	0	0	1	0
chr15:60547807-60671102	0	1	0	0	0	1
chr15:61001854-61017347	0	0	0	0	1	0
chr15:61029448-61044689	0	0	0	0	1	0
chr15:61109210-61123464	0	0	0	0	1	0
chr15:6129733-6151188	0	1	0	0	1	1
chr15:61728360-61742688	0	0	0	0	1	0
chr15:62719674-62733702	0	0	0	0	1	0
chr15:64209298-64223430	0	0	0	0	1	0
chr15:64379505-64401082	0	0	0	0	1	0
chr15:64596338-64611660	0	0	0	0	1	0
chr15:64762271-64781707	0	0	0	0	1	0
chr15:65425993-65520363	1	0	0	0	1	1
chr15:65649595-65736184	1	0	0	0	1	1
chr15:65882438-65901803	0	0	0	0	1	0
chr15:67189170-67209912	1	0	0	0	0	1
chr15:7048601-7072026	0	1	0	0	1	1
chr15:7362565-7379088	0	0	0	0	1	0
chr15:7402705-7417142	0	0	0	0	1	0
chr16:10233028-10259656	1	0	0	0	0	1
chr16:13524829-13580705	1	0	0	0	1	1
chr16:14344651-14359809	0	0	0	0	1	0
chr16:15544211-15559695	0	0	0	0	1	0
chr16:16534455-16558791	1	0	0	0	1	1
chr16:16834495-16927041	1	1	0	0	1	1
chr16:18230097-18249599	0	1	0	0	0	1
chr16:18292496-18307521	0	0	0	0	1	0
chr16:21068208-21087779	0	1	0	0	1	1
chr16:22471210-22487608	0	0	0	0	1	0
chr16:25089646-25103974	0	0	0	0	1	0
chr16:25574342-25588457	0	0	0	0	1	0
chr16:28606576-28629470	0	0	0	0	1	0
chr16:28947049-28962349	0	1	0	0	1	1
chr16:3001293-3071927	1	0	0	0	0	1
chr16:30242453-30258800	0	0	0	0	1	0
chr16:3166749-3195481	1	0	0	0	0	1
chr16:33077118-33097576	0	0	0	0	1	0
chr16:38688303-38706705	0	0	0	0	1	0
chr16:40460886-40480391	0	1	0	0	1	1
chr16:41092083-41109690	0	0	0	0	1	0
chr16:4122072-4142266	1	0	0	0	0	1
chr16:41552146-41576790	1	0	0	0	1	1
chr16:4202763-4360649	1	1	0	0	1	1
chr16:42934901-42957231	1	1	0	0	1	1
chr16:43002825-43029093	1	0	0	0	1	1
chr16:43989826-44005997	0	0	0	0	1	0
chr16:44333540-44370693	1	0	0	0	1	1
chr16:44830600-44849076	0	0	0	0	1	0
chr16:4679713-4712774	1	0	0	0	1	1
chr16:47065227-47081547	0	0	0	0	1	0
chr16:4730203-4756572	1	0	0	0	0	1
chr16:50122428-50136522	0	0	0	0	1	0
chr16:50355013-50372387	0	0	0	0	1	0
chr16:50502370-50527100	1	0	0	0	0	1
chr16:51238729-51252910	0	0	0	0	1	0
chr16:53055429-53076002	0	0	0	0	1	0
chr16:53617086-53808291	1	1	0	0	1	1
chr16:53825039-53857099	1	1	0	0	1	1
chr16:53983726-54004312	1	0	0	0	0	1
chr16:54599783-54628045	1	0	0	0	0	1
chr16:54867570-54886077	0	0	0	0	1	0
chr16:55174699-55194080	0	0	0	0	1	0
chr16:55235004-55253122	1	0	0	0	0	1
chr16:56073219-56088264	0	0	0	0	1	0
chr16:56910022-56927337	0	0	0	0	1	0
chr16:56989872-57153933	1	1	0	0	1	1
chr16:57408842-57426588	0	0	0	0	1	0
chr16:57865534-57926159	1	1	0	0	1	1
chr16:58411042-58426287	0	0	0	0	1	0
chr16:58788679-58802788	0	0	0	0	1	0
chr16:58999012-59016171	0	0	0	0	1	0
chr16:59079600-59367624	0	1	1	0	0	1
chr16:59448527-59469072	0	0	0	0	1	0
chr16:59957962-59972217	0	0	0	0	1	0
chr16:60178115-60192315	0	0	0	0	1	0
chr16:60680093-60698616	0	0	0	0	1	0
chr16:60763394-60782896	0	0	0	0	1	0
chr16:61435950-61459453	0	0	0	0	1	0
chr16:61747545-61763607	0	0	0	0	1	0
chr16:61888977-62570175	1	1	1	0	1	1
chr16:9365410-9383909	0	0	0	0	1	0
chr17:12036771-12053066	0	0	0	0	1	0
chr17:14375148-14390373	0	0	0	0	1	0
chr17:14478371-14524100	0	0	0	0	1	0
chr17:14721081-14740565	0	0	0	0	1	0
chr17:16633701-16648142	0	0	0	0	1	0
chr17:16843338-16858484	0	0	0	0	1	0
chr17:17783579-17800802	0	0	0	0	1	0
chr17:19195500-19295500	0	0	0	1	0	1
chr17:24430019-24801805	1	1	0	0	1	1
chr17:27552902-27570077	0	0	0	0	1	0
chr17:28959798-28979156	0	0	0	0	1	0
chr17:29299966-29315191	0	0	0	0	1	0
chr17:2999333-3019356	0	0	0	0	1	0
chr17:37430891-37459953	0	1	0	0	1	1
chr17:40308061-40325334	0	0	0	0	1	0
chr17:40669512-40695807	0	1	0	0	1	1
chr17:40738609-40803594	1	1	0	0	1	1
chr17:42212038-42226244	0	0	0	0	1	0
chr17:42383490-42430052	1	1	0	0	1	1
chr17:42657160-42679688	0	0	0	0	1	0
chr17:43143848-43158953	0	0	0	0	1	0
chr17:43354741-43370032	0	0	0	0	1	0
chr17:43407030-43424401	0	0	0	0	1	0
chr17:44649571-47075941	0	1	1	0	1	1
chr17:48341612-48360038	0	1	0	0	1	1
chr17:55557152-55576708	0	1	0	0	1	1
chr17:56242957-56260422	0	0	0	0	1	0
chr17:57528463-57552116	0	0	0	0	1	0
chr17:57565626-57583155	0	0	0	0	1	0
chr17:59701615-59953467	1	1	1	0	1	1
chr17:60450932-60491108	1	1	0	0	1	1
chr17:60497325-60529106	1	0	0	0	0	1
chr17:60549745-60576685	1	0	0	0	1	1
chr17:61959285-61977518	0	0	0	0	1	0
chr17:63112279-63127508	0	0	0	0	1	0
chr17:63762527-63776654	0	0	0	0	1	0
chr17:64662082-64711046	1	1	0	0	1	1
chr17:64871855-64888360	0	0	0	0	1	0
chr17:65109201-65130654	0	0	0	0	1	0
chr17:66305148-66327424	0	1	0	0	1	1
chr17:66488762-66504892	0	0	0	0	1	0
chr17:7508321-7522486	0	0	0	0	1	0
chr17:7543410-7557469	0	0	0	0	1	0
chr18:10528135-10542456	0	0	0	0	1	0
chr18:14022070-14040314	0	0	0	0	1	0
chr18:14241032-14265858	1	0	0	0	0	1
chr18:14298066-14435292	1	1	1	0	1	1
chr18:14481178-14510793	1	0	0	0	0	1
chr18:16703375-16718619	0	0	0	0	1	0
chr18:21338918-21835839	1	1	1	0	1	1
chr18:22159071-22189060	1	0	0	0	0	1
chr18:23355987-23370142	0	0	0	0	1	0
chr18:27162829-27182129	0	0	0	0	1	0
chr18:27884659-27903558	0	0	0	0	1	0
chr18:28060794-28081053	0	0	0	0	1	0
chr18:28301691-28324899	1	0	0	0	0	1
chr18:28442219-28462365	1	0	0	0	0	1
chr18:30261998-30282714	0	0	0	0	1	0
chr18:31181738-31195964	0	0	0	0	1	0
chr18:31476527-31493717	0	1	0	0	1	1
chr18:31996550-32010783	0	0	0	0	1	0
chr18:33245026-33285097	1	0	0	0	0	1
chr18:34889733-34904805	0	0	0	0	1	0
chr18:35033590-35047709	0	0	0	0	1	0
chr18:36025667-36042040	0	0	0	0	1	0
chr18:40405081-40490177	1	0	0	0	1	1
chr18:41730760-41770613	0	1	0	0	0	1
chr18:41942338-41958593	0	0	0	0	1	0
chr18:42333258-42397202	1	0	0	0	0	1
chr18:42635684-42671820	0	1	0	0	1	1
chr18:43137502-43154921	0	0	0	0	1	0
chr18:43326509-43529058	1	1	0	0	1	1
chr18:43645438-43661468	0	1	0	0	1	1
chr18:43720707-43997014	1	1	0	0	1	1
chr18:44198785-44403557	1	1	0	0	1	1
chr18:45088326-45105806	0	0	0	0	1	0
chr18:47353084-47368492	0	0	0	0	1	0
chr18:47825751-47841046	0	0	0	0	1	0
chr18:48551883-48573253	0	0	0	0	1	0
chr18:49150749-49165028	0	0	0	0	1	0
chr18:49323954-49339109	0	0	0	0	1	0
chr18:50839157-50855488	0	0	0	0	1	0
chr18:50919047-50936291	0	0	0	0	1	0
chr18:50961954-50977153	0	0	0	0	1	0
chr18:52096032-52181816	1	1	0	0	1	1
chr18:52852471-52869671	0	0	0	0	1	0
chr18:52915458-52930555	0	1	0	0	1	1
chr18:53186160-53205517	0	0	0	0	1	0
chr18:54236934-54257648	0	0	0	0	1	0
chr18:54363670-54378968	0	0	0	0	1	0
chr18:54483634-54502051	0	0	0	0	1	0
chr18:54568631-54713153	0	1	0	0	0	1
chr18:5569059-5592288	1	0	0	0	1	1
chr18:56851100-56870510	0	0	0	0	1	0
chr18:56904881-56922003	0	0	0	0	1	0
chr18:57091278-57106857	0	0	0	0	1	0
chr18:57291663-57437148	1	1	0	0	1	1
chr18:57529789-57547000	0	0	0	0	1	0
chr18:57686098-57715650	1	1	0	0	1	1
chr18:58778305-58872314	1	0	0	0	1	1
chr18:7724276-7788068	0	1	1	0	1	1
chr18:7926681-7946020	0	0	0	0	1	0
chr19:10186912-10207641	0	0	0	0	1	0
chr19:10899196-10914306	0	0	0	0	1	0
chr19:22212031-22235939	1	0	0	0	1	1
chr19:22303497-22329887	1	0	0	0	0	1
chr19:22400293-22510098	1	1	0	0	1	1
chr19:22728152-22762251	0	1	0	0	1	1
chr19:22835008-23349051	1	1	1	0	1	1
chr19:23452477-23468869	0	0	0	0	1	0
chr19:24154238-24175158	0	1	0	0	1	1
chr19:24438882-24482427	1	0	0	0	1	1
chr19:27150906-27171316	0	0	0	0	1	0
chr19:28273253-28289556	0	0	0	0	1	0
chr19:31124513-31141923	0	0	0	0	1	0
chr19:31295964-31312370	0	0	0	0	1	0
chr19:32521924-32541328	0	0	0	0	1	0
chr19:33298401-33312662	0	0	0	0	1	0
chr19:35000393-35018773	0	0	0	0	1	0
chr19:35233765-35251120	0	0	0	0	1	0
chr19:35672172-35686226	0	0	0	0	1	0
chr19:35693084-35709464	0	0	0	0	1	0
chr19:37387758-37407111	0	0	0	0	1	0
chr19:37974218-37988400	0	0	0	0	1	0
chr19:38504441-38521781	0	0	0	0	1	0
chr19:39025819-39050555	0	1	0	0	1	1
chr19:40330761-40353262	0	0	0	0	1	0
chr19:41521243-41547051	0	0	0	0	1	0
chr19:46029656-46045865	0	0	0	0	1	0
chr19:4713580-4753215	0	1	0	0	1	1
chr19:48211336-48229750	0	0	0	0	1	0
chr19:48951209-48968622	0	0	0	0	1	0
chr19:50427780-50445084	0	0	0	0	1	0
chr19:51555456-51601370	0	0	1	0	0	1
chr19:53617193-53634673	0	0	0	0	1	0
chr19:53680186-53696466	0	0	0	0	1	0
chr19:53733480-53757215	0	0	0	0	1	0
chr19:53778703-53795012	0	1	0	0	1	1
chr19:53806220-53824071	0	0	0	0	1	0
chr19:53865579-53880780	0	0	0	0	1	0
chr19:54067099-54084536	0	0	0	0	1	0
chr19:54817785-54831995	0	0	0	0	1	0
chr19:54921621-54936843	0	0	0	0	1	0
chr19:55578395-55595716	0	0	0	0	1	0
chr19:55823999-55842317	0	0	0	0	1	0
chr19:55895167-55929662	1	0	0	0	0	1
chr19:56098045-56116444	0	0	0	0	1	0
chr19:56565459-56586816	0	0	0	0	1	0
chr19:56655669-56669803	0	0	0	0	1	0
chr19:7133652-7150126	0	0	0	0	1	0
chr19:7460153-7478628	0	0	0	0	1	0
chr19:7815104-7834508	0	0	0	0	1	0
chr19:8981201-9000530	0	0	0	0	1	0
chr19:9706001-9728916	1	0	0	0	0	1
chr2:10668800-10688296	0	0	0	0	1	0
chr2:10832545-10847840	0	0	0	0	1	0
chr2:12859189-12879789	0	1	0	0	1	1
chr2:16344231-16383006	1	0	0	0	1	1
chr2:16609941-16682417	1	0	0	0	1	1
chr2:17384236-17409701	0	1	0	0	1	1
chr2:19322578-19337960	0	0	0	0	1	0
chr2:20393148-20442004	1	1	0	0	1	1
chr2:20533007-20547177	0	0	0	0	1	0
chr2:20735044-20765084	1	1	0	0	1	1
chr2:20879135-20963539	0	1	0	0	1	1
chr2:21064053-21272262	1	1	0	0	1	1
chr2:24576426-24590515	0	0	0	0	1	0
chr2:26022033-26099460	1	1	1	0	1	1
chr2:26597057-26618101	0	1	0	0	1	1
chr2:32087247-32106773	0	0	0	0	1	0
chr2:33001971-33020446	0	0	0	0	1	0
chr2:38745009-38783072	1	1	0	0	1	1
chr2:38801450-38848052	0	1	0	0	1	1
chr2:39084100-39107277	1	0	0	0	0	1
chr2:39215152-39234408	0	1	0	0	1	1
chr2:39808519-39862903	0	0	1	0	0	1
chr2:45313786-45331432	0	0	0	0	1	0
chr2:48673677-48690945	0	1	0	0	1	1
chr2:49389395-49403677	0	0	0	0	1	0
chr2:49675101-49729636	0	1	1	0	1	1
chr2:50269550-50369550	0	0	0	1	0	1
chr2:54746452-54763754	0	0	0	0	1	0
chr2:55923786-55946502	0	1	0	0	1	1
chr2:59176253-59191703	0	0	0	0	1	0
chr2:60302292-60596222	1	1	0	0	0	1
chr2:60748726-60770490	1	0	0	0	0	1
chr2:63717840-63733934	0	0	0	0	1	0
chr2:65677798-65693102	0	0	0	0	1	0
chr2:66666072-66683567	0	0	0	0	1	0
chr2:67315587-67329803	0	0	0	0	1	0
chr2:68148519-68186928	1	0	0	0	0	1
chr2:68406274-68424835	0	0	0	0	1	0
chr2:6937752-7344511	1	1	0	0	1	1
chr2:70859864-70875179	0	0	0	0	1	0
chr2:72207268-72223660	0	0	0	0	1	0
chr2:72345433-72360746	0	0	0	0	1	0
chr2:73666480-73680700	0	0	0	0	1	0
chr2:74086211-74102310	0	0	0	0	1	0
chr2:7465432-8002404	1	1	0	0	1	1
chr2:76152533-76167744	0	0	0	0	1	0
chr2:79579670-79593973	0	0	0	0	1	0
chr2:79706845-79725195	0	0	0	0	1	0
chr2:8067467-8671097	1	1	0	0	1	1
chr2:80727050-80756805	0	1	0	0	0	1
chr2:82686402-82700522	0	0	0	0	1	0
chr2:82896397-82913662	0	0	0	0	1	0
chr2:83156387-83175916	0	0	0	0	1	0
chr2:83389857-83406141	0	0	0	0	1	0
chr2:83557615-83575017	0	0	0	0	1	0
chr2:84970506-84989964	0	0	0	0	1	0
chr2:85419745-85436022	0	0	0	0	1	0
chr2:85844001-85871057	1	0	0	0	0	1
chr2:86045773-86084071	0	0	0	0	1	0
chr2:86444251-86460556	0	0	0	0	1	0
chr2:86689359-86716448	1	1	0	0	1	1
chr2:86809122-87032410	1	1	1	0	1	1
chr2:8690906-8897261	1	1	0	0	1	1
chr2:9195149-9215457	1	0	0	0	0	1
chr2:9250664-9270777	1	0	0	0	0	1
chr2:9289070-9341263	1	0	0	0	1	1
chr2:9346941-9664062	1	0	0	0	1	1
chr20:10480479-10495032	0	0	0	0	1	0
chr20:10665260-10680404	0	0	0	0	1	0
chr20:10856779-10877319	0	0	0	0	1	0
chr20:12623257-12643774	0	0	0	0	1	0
chr20:12978847-12998254	0	0	0	0	1	0
chr20:13881129-13895547	0	0	0	0	1	0
chr20:15145054-15245054	0	0	0	1	0	1
chr20:19142081-19415399	0	1	0	0	0	1
chr20:21534740-21552134	0	0	0	0	1	0
chr20:24938584-24955913	0	0	0	0	1	0
chr20:25361623-25377935	0	0	0	0	1	0
chr20:26373123-26396803	0	1	0	0	1	1
chr20:28572840-28595522	0	0	0	0	1	0
chr20:30103820-30119155	0	0	0	0	1	0
chr20:31471500-31488675	0	0	0	0	1	0
chr20:31846506-31865769	0	0	0	0	1	0
chr20:34027842-34041988	0	0	0	0	1	0
chr20:34841343-34855651	0	0	0	0	1	0
chr20:35028805-35047379	0	0	0	0	1	0
chr20:49733126-49753474	0	0	0	0	1	0
chr20:50552585-50585912	0	1	0	0	1	1
chr20:50667010-50702604	0	1	0	0	1	1
chr20:50741925-50758278	0	1	0	0	1	1
chr20:52970170-52986445	0	0	0	0	1	0
chr20:53979570-54001242	0	0	0	0	1	0
chr20:54783492-54800817	0	0	0	0	1	0
chr20:56250024-56304307	1	1	0	0	1	1
chr20:56657784-56677187	0	0	0	0	1	0
chr20:57143407-57185508	1	1	0	0	1	1
chr20:58650237-58665445	0	0	0	0	1	0
chr20:59396603-59457292	0	1	0	0	1	1
chr20:60943156-60963777	0	0	0	0	1	0
chr20:7636174-7734734	0	1	0	0	1	1
chr20:8025788-8043079	0	0	0	0	1	0
chr21:10398719-10422677	0	0	0	0	1	0
chr21:10956482-10974873	0	0	0	0	1	0
chr21:12909313-12925563	0	0	0	0	1	0
chr21:16322057-16339510	0	0	0	0	1	0
chr21:21444975-21465359	0	0	0	0	1	0
chr21:22110514-22125766	0	0	0	0	1	0
chr21:22470423-22494301	0	0	0	0	1	0
chr21:23319121-23336553	0	0	0	0	1	0
chr21:25802859-25819159	0	0	0	0	1	0
chr21:29706307-29779822	0	1	1	0	1	1
chr21:2997898-3034595	1	0	0	0	0	1
chr21:30127964-30150147	0	1	0	0	1	1
chr21:30160320-30180764	1	0	0	0	0	1
chr21:30186025-30323483	1	0	0	0	1	1
chr21:30337946-30358280	1	0	0	0	0	1
chr21:30818420-30838844	0	1	0	0	1	1
chr21:31066711-31162768	1	1	0	0	1	1
chr21:31234283-31288324	1	0	0	0	0	1
chr21:31548110-31613003	1	1	0	0	1	1
chr21:31715773-31733999	1	0	0	0	0	1
chr21:31944078-31982244	1	0	0	0	0	1
chr21:32294229-32412270	1	1	0	0	1	1
chr21:33267908-33300866	1	1	0	0	1	1
chr21:33560201-33597890	0	1	0	0	1	1
chr21:33760141-33848940	0	1	0	0	1	1
chr21:34643897-34671641	0	0	0	0	1	0
chr21:35461060-35479646	0	0	0	0	1	0
chr21:35760915-35777135	0	0	0	0	1	0
chr21:39022186-39036340	0	0	0	0	1	0
chr21:40295437-40315272	0	0	0	0	1	0
chr21:40749346-40774394	1	1	0	0	1	1
chr21:43520019-43539398	0	0	0	0	1	0
chr21:43816021-43843878	1	0	0	0	1	1
chr21:43850242-43903051	1	1	0	0	1	1
chr21:44044402-44090600	0	0	1	0	0	1
chr21:44853310-44867370	0	0	0	0	1	0
chr21:45127434-45148875	0	1	0	0	1	1
chr21:4584254-4598630	0	0	0	0	1	0
chr21:46111667-46129204	0	0	0	0	1	0
chr21:47949855-47964242	0	0	0	0	1	0
chr21:48194894-49784305	0	1	0	0	0	1
chr21:49793030-49827716	1	0	0	0	1	1
chr21:50129928-50145149	0	1	0	0	1	1
chr21:51221546-51246107	0	1	0	0	1	1
chr21:52168952-52184155	0	0	0	0	1	0
chr21:52282027-52297127	0	0	0	0	1	0
chr21:53567855-53582047	0	0	0	0	1	0
chr21:6222011-6243199	0	0	0	0	1	0
chr21:7029268-7043342	0	0	0	0	1	0
chr21:7108668-7127942	0	1	0	0	1	1
chr21:7720608-7734833	0	0	0	0	1	0
chr21:9438728-9455909	0	0	0	0	1	0
chr22:12504654-12522292	0	0	0	0	1	0
chr22:17168881-17186351	0	0	0	0	1	0
chr22:17830166-17857049	0	1	0	0	1	1
chr22:18060990-18076998	0	0	0	0	1	0
chr22:18467887-18486090	0	0	0	0	1	0
chr22:21475119-21501904	0	1	0	0	1	1
chr22:23414672-23432957	0	1	0	0	1	1
chr22:3158055-3175545	0	0	0	0	1	0
chr22:32683500-32783500	0	0	0	1	0	1
chr22:3365755-3380074	0	0	0	0	1	0
chr22:34295553-34309586	0	0	0	0	1	0
chr22:38399244-38425067	0	0	0	0	1	0
chr22:38705399-38733271	0	1	0	0	1	1
chr22:38764222-38811016	0	1	0	0	1	1
chr22:40345255-40359603	0	0	0	0	1	0
chr22:40514699-40529823	0	0	0	0	1	0
chr22:40554445-40582326	0	1	0	0	1	1
chr22:42396050-42411223	0	1	0	0	1	1
chr22:43323523-43341869	0	0	0	0	1	0
chr22:46895311-46926282	0	1	0	0	1	1
chr22:4707704-4731201	0	1	0	0	1	1
chr22:48915507-48932901	0	0	0	0	1	0
chr22:5347342-5363492	0	0	0	0	1	0
chr22:53883081-53899528	0	0	0	0	1	0
chr22:54237126-54272402	0	1	0	0	1	1
chr22:54484650-54500831	0	0	0	0	1	0
chr22:56690076-56739245	1	0	0	0	0	1
chr22:57878034-58017926	0	0	1	0	0	1
chr22:58071103-58094719	0	0	0	0	1	0
chr22:63223261-63237605	0	0	0	0	1	0
chr22:63906652-63921982	0	0	0	0	1	0
chr22:63934987-63950303	0	0	0	0	1	0
chr22:6408536-6422608	0	0	0	0	1	0
chr22:64375529-64394499	1	0	0	0	0	1
chr23:12966555-12985087	0	0	0	0	1	0
chr23:13662209-13679673	0	0	0	0	1	0
chr23:14435704-14453159	0	0	0	0	1	0
chr23:17224457-17242669	0	0	0	0	1	0
chr23:18164633-18216806	1	1	0	0	1	1
chr23:20793152-20808341	0	0	0	0	1	0
chr23:21598691-21616955	0	0	0	0	1	0
chr23:21709002-21726652	0	0	0	0	1	0
chr23:22518403-22545279	0	0	0	0	1	0
chr23:23532155-23793196	0	1	1	0	1	1
chr23:25229279-25243449	0	0	0	0	1	0
chr23:26795168-26809601	0	0	0	0	1	0
chr23:31538871-31563401	0	0	0	0	1	0
chr23:31915013-31929176	0	0	0	0	1	0
chr23:34830389-34852822	0	0	0	0	1	0
chr23:35640565-35656993	0	0	0	0	1	0
chr23:36475109-36500940	0	1	0	0	1	1
chr23:37338766-37358105	1	0	0	0	1	1
chr23:38163807-38181305	0	0	0	0	1	0
chr23:38256705-38270710	0	0	0	0	1	0
chr23:4293251-4316755	0	0	0	0	1	0
chr23:43516328-43566328	0	0	0	1	0	1
chr23:44755150-44772431	0	0	0	0	1	0
chr23:45552460-45571863	0	0	0	0	1	0
chr23:46339392-46353492	0	0	0	0	1	0
chr23:48531185-48547650	0	0	0	0	1	0
chr23:48746193-48765531	0	0	0	0	1	0
chr23:48927046-48944406	0	0	0	0	1	0
chr23:50606148-50625430	0	1	0	0	1	1
chr23:51242758-51265657	0	1	0	0	1	1
chr23:52028057-52045391	0	0	0	0	1	0
chr23:52717248-52732392	0	0	0	0	1	0
chr23:54473811-54487874	0	0	0	0	1	0
chr23:55211210-55225447	0	0	0	0	1	0
chr23:5645028-5660328	0	1	0	0	1	1
chr23:6160278-6175714	0	0	0	0	1	0
chr23:8436970-8452247	0	0	0	0	1	0
chr23:9941671-9960191	0	0	0	0	1	0
chr24:10331497-10352029	0	0	0	0	1	0
chr24:11287506-11305807	0	1	0	0	1	1
chr24:13217761-13244178	1	0	0	0	0	1
chr24:13728383-13746919	0	0	0	0	1	0
chr24:17409459-17425978	0	0	0	0	1	0
chr24:17612090-17633154	0	0	0	0	1	0
chr24:17649770-17699770	0	0	0	1	0	1
chr24:20658974-20677377	0	0	0	0	1	0
chr24:22224078-22384923	1	1	0	0	1	1
chr24:25251438-25265553	0	0	0	0	1	0
chr24:29006520-29024775	0	0	0	0	1	0
chr24:2996041-3022534	1	0	0	0	0	1
chr24:30496879-30515244	0	0	0	0	1	0
chr24:33557098-33572403	0	0	0	0	1	0
chr24:33944587-33959893	0	0	0	0	1	0
chr24:34342251-34360836	0	0	0	0	1	0
chr24:34720415-34734644	0	0	0	0	1	0
chr24:34763106-34778158	0	0	0	0	1	0
chr24:37068139-37084437	0	0	0	0	1	0
chr24:37807301-37841454	0	1	0	0	1	1
chr24:37917004-37932279	0	0	0	0	1	0
chr24:38040350-38058560	0	0	0	0	1	0
chr24:38363747-38387346	0	1	0	0	1	1
chr24:38961222-38975420	0	0	0	0	1	0
chr24:40518797-40540204	0	0	0	0	1	0
chr24:40706172-40726599	0	0	0	0	1	0
chr24:43604641-43618889	0	0	0	0	1	0
chr24:48024558-48046099	0	1	0	0	1	1
chr24:48118012-48145840	1	0	0	0	0	1
chr24:48419924-48435607	0	0	0	0	1	0
chr24:48839419-48857654	0	0	0	0	1	0
chr24:48980455-49019805	0	1	0	0	1	1
chr24:49777249-49794796	0	0	0	0	1	0
chr24:7580001-7638310	0	1	0	0	1	1
chr25:13894361-13911774	0	0	0	0	1	0
chr25:14001997-14020060	0	0	0	0	1	0
chr25:15160805-15178293	0	0	0	0	1	0
chr25:17226533-17248954	0	0	0	0	1	0
chr25:17734127-17751266	0	0	0	0	1	0
chr25:17938108-17954435	0	0	0	0	1	0
chr25:18511545-18527999	0	0	0	0	1	0
chr25:18547584-18562736	0	0	0	0	1	0
chr25:21510856-21525024	0	0	0	0	1	0
chr25:22022943-22052833	0	1	0	0	0	1
chr25:22316792-22339391	0	0	0	0	1	0
chr25:22697599-22747936	1	0	0	0	0	1
chr25:22800112-22873921	1	0	0	0	0	1
chr25:24270181-24285516	0	0	0	0	1	0
chr25:26493083-26508484	0	0	0	0	1	0
chr25:29028107-29046336	0	0	0	0	1	0
chr25:29092563-29109829	0	0	0	0	1	0
chr25:29375057-29389299	0	0	0	0	1	0
chr25:2996041-3051488	1	0	0	0	0	1
chr25:30776515-30790730	0	0	0	0	1	0
chr25:33718933-33734618	0	0	0	0	1	0
chr25:35940265-35959709	0	0	0	0	1	0
chr25:36755890-36775308	0	0	0	0	1	0
chr25:37299780-37314967	0	0	0	0	1	0
chr25:37504601-37523004	0	0	0	0	1	0
chr25:38818061-38835462	0	1	0	0	1	1
chr25:40120259-40140724	0	0	0	0	1	0
chr25:40532110-40551881	0	0	0	0	1	0
chr25:40936619-40953876	0	0	0	0	1	0
chr25:41158253-41178893	0	0	0	0	1	0
chr25:42915653-42951864	0	0	0	0	1	0
chr25:48051062-48118154	1	1	0	0	1	1
chr25:48773165-48791431	0	0	0	0	1	0
chr25:49291603-49312459	0	0	0	0	1	0
chr25:49370551-49384892	0	0	0	0	1	0
chr25:49643673-49657950	0	0	0	0	1	0
chr25:50600629-50616865	0	0	0	0	1	0
chr25:5203966-5223488	0	1	0	0	1	1
chr25:52332995-52347153	0	0	0	0	1	0
chr25:52372248-52388348	0	0	0	0	1	0
chr25:53000035-53020550	1	1	0	0	1	1
chr25:53114029-53201829	1	1	0	0	1	1
chr25:53216808-53251504	0	1	0	0	1	1
chr25:53261470-53293387	1	0	0	0	0	1
chr25:54173461-54189557	0	0	0	0	1	0
chr25:8520832-8620832	0	0	0	1	0	1
chr26:11270735-11287999	0	0	0	0	1	0
chr26:12440280-12479237	1	0	0	0	0	1
chr26:15764819-15784418	0	1	0	0	1	1
chr26:19354650-19368670	0	0	0	0	1	0
chr26:20022823-20078322	1	0	0	0	1	1
chr26:21951766-22000083	1	1	0	0	1	1
chr26:22257442-22271591	0	0	0	0	1	0
chr26:23258102-23273488	0	0	0	0	1	0
chr26:24017860-24031965	0	0	0	0	1	0
chr26:24108238-24130705	0	0	0	0	1	0
chr26:25392820-25406925	0	0	0	0	1	0
chr26:28042205-29096517	1	1	0	0	1	1
chr26:29142411-29621741	1	1	0	0	1	1
chr26:29628536-29731810	1	0	0	0	1	1
chr26:29780834-29830103	1	1	0	0	1	1
chr26:29840689-29859218	1	0	0	0	0	1
chr26:29890733-29919689	1	0	0	0	0	1
chr26:30007328-30049569	0	1	0	0	1	1
chr26:30223896-30297483	0	1	1	0	1	1
chr26:30354842-30632001	1	1	0	0	1	1
chr26:30671363-30697966	1	1	0	0	1	1
chr26:31890098-32000206	1	1	0	0	1	1
chr26:34221628-34697632	1	1	0	0	1	1
chr26:35166197-35183496	0	0	0	0	1	0
chr26:35485091-35503359	0	1	0	0	1	1
chr26:36197259-36219650	0	0	0	0	1	0
chr26:37355730-37382534	0	0	0	0	1	0
chr26:37388335-37405690	0	1	0	0	1	1
chr26:39321021-39337404	0	0	0	0	1	0
chr26:41456636-41471702	0	0	0	0	1	0
chr26:41783265-41803890	0	0	0	0	1	0
chr26:4244419-4260637	0	0	0	0	1	0
chr26:4750223-4765436	0	0	0	0	1	0
chr26:5705921-5727204	0	1	0	0	0	1
chr26:6246198-6261328	0	0	0	0	1	0
chr27:10013694-10031188	0	0	0	0	1	0
chr27:12194655-12209009	0	0	0	0	1	0
chr27:13728642-13742755	0	0	0	0	1	0
chr27:16136865-16217123	1	1	0	0	1	1
chr27:17460450-17502000	0	0	1	0	0	1
chr27:18253370-18271051	0	0	0	0	1	0
chr27:20927218-20955534	0	1	0	0	1	1
chr27:21527548-21541669	0	0	0	0	1	0
chr27:22225560-22239611	0	0	0	0	1	0
chr27:22278103-22293507	0	0	0	0	1	0
chr27:24368392-24384657	0	0	0	0	1	0
chr27:24467197-24494365	0	0	0	0	1	0
chr27:28693064-29201491	1	1	1	0	1	1
chr27:31079289-31094552	0	1	0	0	1	1
chr27:32646539-32661837	0	0	0	0	1	0
chr27:32866210-32884800	0	0	0	0	1	0
chr27:33181401-33200886	0	0	0	0	1	0
chr27:35040923-35056086	0	0	0	0	1	0
chr27:3516987-3534477	0	0	0	0	1	0
chr27:36120045-36136371	0	0	0	0	1	0
chr27:36554185-36570318	0	0	0	0	1	0
chr27:3713564-3729764	0	0	0	0	1	0
chr27:37699945-37716184	0	0	0	0	1	0
chr27:38012742-38035493	0	1	0	0	1	1
chr27:38321522-38414452	1	1	0	0	1	1
chr27:38433606-38480859	1	0	0	0	1	1
chr27:38548124-38569634	0	1	0	0	1	1
chr27:38679579-38700107	0	1	0	0	1	1
chr27:38735159-38760791	0	1	0	0	1	1
chr27:40735022-40757615	1	0	0	0	0	1
chr27:41357369-41375797	0	0	0	0	1	0
chr27:41673582-41694046	0	0	0	0	1	0
chr27:41779068-41798631	0	0	0	0	1	0
chr27:43149899-43173454	0	0	0	0	1	0
chr27:5352510-5368763	0	0	0	0	1	0
chr27:5688193-5709849	0	0	0	0	1	0
chr27:6193651-6208753	0	0	0	0	1	0
chr27:6523059-6587460	0	1	0	0	1	1
chr27:8934072-8963399	1	0	0	0	0	1
chr27:8988491-9008754	1	0	0	0	0	1
chr27:9015577-9076710	1	1	0	0	0	1
chr27:9356562-9381857	0	0	0	0	1	0
chr28:10537470-10554728	0	1	0	0	1	1
chr28:12551993-12567302	0	0	0	0	1	0
chr28:16079113-16114951	1	1	0	0	1	1
chr28:16855320-16874758	0	0	0	0	1	0
chr28:18683324-18698806	0	1	0	0	1	1
chr28:27344074-27444074	0	0	0	1	0	1
chr28:27944376-27975599	0	1	0	0	1	1
chr28:29898178-29914541	0	0	0	0	1	0
chr28:31219892-31236163	0	0	0	0	1	0
chr28:31475199-31489476	0	1	0	0	1	1
chr28:35163298-35182806	0	0	0	0	1	0
chr28:35216839-35273034	1	1	0	0	1	1
chr28:35278039-35297247	1	0	0	0	0	1
chr28:36429379-36445175	0	0	0	0	1	0
chr28:38017124-38033327	0	0	0	0	1	0
chr28:40307797-40322048	0	0	0	0	1	0
chr28:40581808-40599287	0	0	0	0	1	0
chr28:4149457-4163636	0	0	0	0	1	0
chr28:42264007-42281489	0	0	0	0	1	0
chr28:42636997-42681226	0	0	0	0	1	0
chr28:42836680-42851920	0	0	0	0	1	0
chr28:43666254-43680763	0	0	0	0	1	0
chr28:6072061-6088379	0	0	0	0	1	0
chr28:6229232-6255235	0	0	0	0	1	0
chr29:10178566-10196957	0	0	0	0	1	0
chr29:10868501-10886665	0	1	0	0	1	1
chr29:14852409-14868955	0	0	0	0	1	0
chr29:15723970-15739103	0	1	0	0	1	1
chr29:16132607-16152968	0	0	0	0	1	0
chr29:16785012-16799252	0	0	0	0	1	0
chr29:21688863-21705008	0	0	0	0	1	0
chr29:22218301-22245066	0	1	0	0	1	1
chr29:23766218-23781306	0	0	0	0	1	0
chr29:25321856-25336111	0	0	0	0	1	0
chr29:26323879-26423879	0	0	0	1	0	1
chr29:26627316-26641302	0	0	0	0	1	0
chr29:26668462-26686828	0	0	0	0	1	0
chr29:27654616-27675067	0	0	0	0	1	0
chr29:28004162-28020586	0	0	0	0	1	0
chr29:28845005-28859207	0	0	0	0	1	0
chr29:29546185-29560253	0	0	0	0	1	0
chr29:30171837-30191244	0	0	0	0	1	0
chr29:30223215-30250697	0	1	0	0	1	1
chr29:38332626-38349202	0	0	0	0	1	0
chr29:38369226-38410415	0	0	1	0	0	1
chr29:38476532-38496980	0	0	0	0	1	0
chr29:38818009-38871017	0	1	0	0	0	1
chr29:39292863-39307088	0	0	0	0	1	0
chr29:43034924-43051255	0	0	0	0	1	0
chr29:43522354-43536600	0	0	0	0	1	0
chr29:44400664-44418161	0	0	0	0	1	0
chr29:44763817-44827901	1	0	0	0	0	1
chr29:4580672-4627657	0	1	0	0	1	1
chr29:4876405-4897046	0	1	0	0	1	1
chr29:5149865-5166250	0	0	0	0	1	0
chr29:5229580-5246712	0	0	0	0	1	0
chr29:6016326-6040991	0	1	0	0	1	1
chr29:6087214-6108044	0	0	0	0	1	0
chr29:9026577-9047041	0	1	0	0	1	1
chr3:11491027-11512259	1	0	0	0	0	1
chr3:15527958-15543350	0	0	0	0	1	0
chr3:15963943-15980085	0	0	0	0	1	0
chr3:20408514-20425866	0	0	0	0	1	0
chr3:20755751-20775177	0	0	0	0	1	0
chr3:24344541-24363999	0	1	0	0	1	1
chr3:25552440-25566633	0	0	0	0	1	0
chr3:26051916-26151916	0	0	0	1	1	1
chr3:26906990-26922200	0	0	0	0	1	0
chr3:3035595-3054185	1	0	0	0	0	1
chr3:30551123-30569520	0	0	0	0	1	0
chr3:30625661-30645222	0	0	0	0	1	0
chr3:33558565-33573230	0	0	0	0	1	0
chr3:34147139-34446301	1	1	0	0	1	1
chr3:34480078-34505701	0	0	0	0	1	0
chr3:36091319-36106467	0	0	0	0	1	0
chr3:36499571-36517160	0	0	0	0	1	0
chr3:38570956-38600036	1	0	0	0	0	1
chr3:39327351-39381771	0	1	0	0	1	1
chr3:48273124-48373124	0	0	0	1	0	1
chr3:51348214-51369154	0	0	0	0	1	0
chr3:52417499-52437033	0	0	0	0	1	0
chr3:54220968-54235231	0	0	0	0	1	0
chr3:54487175-54504622	0	0	0	0	1	0
chr3:54525671-54542096	0	0	0	0	1	0
chr3:54667835-54685056	0	0	0	0	1	0
chr3:54738262-54753502	0	0	0	0	1	0
chr3:55730442-55752171	0	0	0	0	1	0
chr3:56411806-56437854	0	0	0	0	1	0
chr3:57859183-57875499	0	0	0	0	1	0
chr3:59398705-59413009	0	0	0	0	1	0
chr3:60003863-60018016	0	0	0	0	1	0
chr3:60430431-60451911	0	0	0	0	1	0
chr3:61162303-61180735	0	0	0	0	1	0
chr3:64324102-64342360	0	0	0	0	1	0
chr3:69705871-69724320	0	0	0	0	1	0
chr3:70576673-70593025	0	0	0	0	1	0
chr3:71156303-71175694	0	0	0	0	1	0
chr3:71427491-71464942	1	1	0	0	1	1
chr3:71925082-71944747	0	0	0	0	1	0
chr3:71956663-71981542	0	0	0	0	1	0
chr3:72050603-72075362	0	0	0	0	1	0
chr3:74227292-74354522	0	1	0	0	0	1
chr3:74637875-74653037	0	0	0	0	1	0
chr3:74943417-74966259	0	0	0	0	1	0
chr3:75330892-75347103	0	1	0	0	1	1
chr3:76343002-76374076	0	1	0	0	1	1
chr3:77052929-77074565	0	0	0	0	1	0
chr3:84938901-84954398	0	0	0	0	1	0
chr3:89639311-89654708	0	0	0	0	1	0
chr3:90017648-90032351	0	0	0	0	1	0
chr3:92398093-92419610	0	1	0	0	1	1
chr3:93638750-93658328	0	1	0	0	1	1
chr3:94380307-94402996	0	0	0	0	1	0
chr30:14783654-14801972	0	0	0	0	1	0
chr30:15531426-15548738	0	0	0	0	1	0
chr30:20095660-20115028	0	0	0	0	1	0
chr30:25187620-25206034	0	0	0	0	1	0
chr30:26026052-26041145	0	0	0	0	1	0
chr30:29040635-29057910	0	1	0	0	1	1
chr30:29434282-29448467	0	0	0	0	1	0
chr30:30946870-30961059	0	0	0	0	1	0
chr30:3157321-3175915	0	0	0	0	1	0
chr30:33403247-33424718	0	0	0	0	1	0
chr30:33922447-33938540	0	0	0	0	1	0
chr30:34967859-34983119	0	0	0	0	1	0
chr30:35759905-35782123	0	0	0	0	1	0
chr30:39078045-39092112	0	0	0	0	1	0
chr30:40464105-40492810	1	0	0	0	0	1
chr30:40716071-40730342	0	0	0	0	1	0
chr30:40782873-40833444	1	1	0	0	1	1
chr30:42153993-42168116	0	0	0	0	1	0
chr30:8843151-8862805	0	0	0	0	1	0
chr31:12953492-13053492	0	0	0	1	0	1
chr31:13346932-13365235	0	0	0	0	1	0
chr31:17012486-17040714	0	0	0	0	1	0
chr31:20134172-20152685	0	0	0	0	1	0
chr31:21597044-21612400	0	0	0	0	1	0
chr31:24148062-24162183	0	0	0	0	1	0
chr31:25440665-25468663	0	1	0	0	1	1
chr31:26577955-26596665	0	0	0	0	1	0
chr31:30136024-30150016	0	0	0	0	1	0
chr31:30221295-30242782	0	0	0	0	1	0
chr31:31845799-31859895	0	0	0	0	1	0
chr31:33431847-33486855	1	1	0	0	1	1
chr31:34532053-34562863	0	0	0	0	1	0
chr31:36392100-36410582	0	0	0	0	1	0
chr31:38195449-38543159	0	1	1	0	1	1
chr31:38943109-38969932	0	0	0	0	1	0
chr31:39167215-39186718	0	0	0	0	1	0
chr31:39268869-39288525	0	0	0	0	1	0
chr31:39583913-39618833	0	0	0	0	1	0
chr31:39861272-39877517	0	0	0	0	1	0
chr31:40458693-40473730	0	1	0	0	1	1
chr31:40617054-40663817	1	1	0	0	1	1
chr31:41401230-41415344	0	0	0	0	1	0
chr31:6271310-6292704	0	1	0	0	1	1
chr32:10790053-10805530	0	0	0	0	1	0
chr32:11761431-11778884	0	0	0	0	1	0
chr32:17786069-17944153	0	0	1	0	0	1
chr32:21857739-21871995	0	0	0	0	1	0
chr32:22730937-22747320	0	1	0	0	1	1
chr32:25482769-25496907	0	0	0	0	1	0
chr32:28482851-28501002	0	0	0	0	1	0
chr32:35230530-35249889	0	0	0	0	1	0
chr32:41384081-41464581	1	0	0	0	1	1
chr32:41592939-41721789	1	0	0	0	1	1
chr32:4541887-4557149	0	0	0	0	1	0
chr32:5281053-5297384	0	0	0	0	1	0
chr32:5625474-5639632	0	0	0	0	1	0
chr32:5899651-5913703	0	0	0	0	1	0
chr32:7004303-7019780	0	0	0	0	1	0
chr32:7245599-7268119	0	0	0	0	1	0
chr32:7834098-7851652	0	0	0	0	1	0
chr32:8079713-8094030	0	0	0	0	1	0
chr32:8395450-8419186	0	0	0	0	1	0
chr33:11814760-11832450	0	0	0	0	1	0
chr33:13596342-13610365	0	0	0	0	1	0
chr33:17213802-17231397	0	0	0	0	1	0
chr33:17741995-17831930	0	0	0	0	1	0
chr33:18263437-18280710	0	0	0	0	1	0
chr33:19745521-19769236	0	1	0	0	1	1
chr33:22855483-22870802	0	0	0	0	1	0
chr33:23268085-23283152	0	0	0	0	1	0
chr33:23321720-23403572	0	0	1	0	0	1
chr33:23421000-23521000	0	0	0	1	0	1
chr33:23562255-23578584	0	0	0	0	1	0
chr33:3078240-3097653	0	0	0	0	1	0
chr33:31105465-31125546	0	0	0	0	1	0
chr33:32118630-32134770	0	0	0	0	1	0
chr33:33464978-33480757	0	0	0	0	1	0
chr33:33870591-33888030	0	0	0	0	1	0
chr33:34345579-34360731	0	0	0	0	1	0
chr33:5009487-5023639	0	0	0	0	1	0
chr33:5280295-5301393	1	0	0	0	0	1
chr33:5355779-5370994	0	0	0	0	1	0
chr33:5627880-5893354	0	1	0	0	0	1
chr33:6071210-6088566	0	0	0	0	1	0
chr33:7241101-7260538	0	1	0	0	1	1
chr33:7587426-7605849	0	0	0	0	1	0
chr33:7945194-7969303	0	0	0	0	1	0
chr33:8117844-8135976	1	0	0	0	0	1
chr34:12536268-12561001	0	1	0	0	1	1
chr34:12882773-12902164	0	0	0	0	1	0
chr34:14346798-14520557	0	1	0	0	0	1
chr34:15145385-15175115	0	1	0	0	1	1
chr34:15217534-15233637	0	0	0	0	1	0
chr34:20149601-20172455	0	0	0	0	1	0
chr34:20361397-20376550	0	0	0	0	1	0
chr34:21566500-21666500	0	0	0	1	0	1
chr34:23668240-23683416	0	0	0	0	1	0
chr34:26610830-26627001	0	0	0	0	1	0
chr34:27510736-27525882	0	0	0	0	1	0
chr34:27749024-27769662	0	0	0	0	1	0
chr34:28208358-28227656	0	1	0	0	1	1
chr34:30581558-30599847	1	0	0	0	0	1
chr34:30918847-34823181	1	1	0	0	1	1
chr34:36913688-36931951	0	0	0	0	1	0
chr34:40315406-40331930	0	0	0	0	1	0
chr34:4207926-4256266	0	1	0	0	1	1
chr34:42080451-42100934	0	0	0	0	1	0
chr34:44447229-44463597	0	0	0	0	1	0
chr34:45086698-45114344	1	1	0	0	1	1
chr34:8262239-8279554	0	0	0	0	1	0
chr35:10248558-10266925	0	0	0	0	1	0
chr35:15939315-15972584	0	1	0	0	1	1
chr35:16535000-16589000	1	0	0	1	0	1
chr35:17102329-17119547	0	0	0	0	1	0
chr35:18062335-18077468	0	0	0	0	1	0
chr35:19456853-19475324	0	0	0	0	1	0
chr35:20064567-20081884	0	0	0	0	1	0
chr35:20306001-20325697	0	0	0	0	1	0
chr35:27024981-27040092	0	0	0	0	1	0
chr35:28021255-28054675	0	1	0	0	1	1
chr35:28590087-28605460	0	0	0	0	1	0
chr35:28863169-28880476	0	0	0	0	1	0
chr35:28932740-28946953	0	0	0	0	1	0
chr35:29123993-29151020	0	1	0	0	1	1
chr35:3055747-3069947	0	0	0	0	1	0
chr35:5098546-5116948	0	0	0	0	1	0
chr35:6743927-6763362	0	0	0	0	1	0
chr35:8148462-8168782	0	0	0	0	1	0
chr36:13618048-13634387	0	0	0	0	1	0
chr36:16752848-16767990	0	0	0	0	1	0
chr36:16858375-16875844	0	0	0	0	1	0
chr36:19512750-19529945	0	0	0	0	1	0
chr36:20860433-20878965	0	0	0	0	1	0
chr36:20976246-20990511	0	0	0	0	1	0
chr36:24719443-24737764	0	0	0	0	1	0
chr36:25960843-25979288	0	0	0	0	1	0
chr36:27881362-27899782	0	0	0	0	1	0
chr36:28746402-28761528	0	0	0	0	1	0
chr36:29850403-29864656	0	0	0	0	1	0
chr36:30605563-30638838	0	1	0	0	1	1
chr36:30682413-30698771	0	0	0	0	1	0
chr36:32194138-32208187	0	0	0	0	1	0
chr36:32384758-32400038	0	0	0	0	1	0
chr36:32533089-32557790	0	0	0	0	1	0
chr36:33079135-33096654	0	0	0	0	1	0
chr36:33192752-33208066	0	0	0	0	1	0
chr36:3731712-3746936	0	0	0	0	1	0
chr36:5742125-5757474	0	0	0	0	1	0
chr36:7018416-7077514	0	0	1	0	0	1
chr36:9155318-9178400	0	0	0	0	1	0
chr36:9720373-9770373	0	0	0	1	0	1
chr36:9988852-10012751	0	0	0	0	1	0
chr37:16080016-16098498	0	1	0	0	1	1
chr37:17267936-17283001	0	0	0	0	1	0
chr37:20405518-20505518	0	0	0	1	0	1
chr37:24085594-24102882	0	0	0	0	1	0
chr37:25505141-25530669	0	0	0	0	1	0
chr37:26602026-26619377	0	0	0	0	1	0
chr37:26671085-26690637	0	0	0	0	1	0
chr37:27584574-27603180	0	0	0	0	1	0
chr37:28375929-28390246	0	0	0	0	1	0
chr37:29900749-29920152	0	1	0	0	1	1
chr37:31763349-31780580	0	0	0	0	1	0
chr37:33507508-33527175	0	0	0	0	1	0
chr37:3635260-3671648	1	0	0	0	0	1
chr37:4501758-4520288	0	0	0	0	1	0
chr37:4914110-4931304	0	0	0	0	1	0
chr37:5387902-5405319	0	0	0	0	1	0
chr37:6348122-6369309	0	1	0	0	1	1
chr38:10369367-10384564	0	0	0	0	1	0
chr38:10437075-10506909	0	0	1	0	1	1
chr38:11092939-11119604	0	1	0	0	1	1
chr38:15428754-15448312	0	0	0	0	1	0
chr38:16889950-16904151	0	1	0	0	1	1
chr38:18603938-18619161	0	0	0	0	1	0
chr38:20329934-20349374	0	0	0	0	1	0
chr38:23534329-23552778	0	0	0	0	1	0
chr38:24083547-24121103	1	0	0	0	1	1
chr38:26203894-26263149	1	1	1	0	1	1
chr38:26324251-26349029	0	0	0	0	1	0
chr38:26356402-26376070	0	0	0	0	1	0
chr38:26560200-26576890	0	1	0	0	1	1
chr38:6165434-6179515	0	0	0	0	1	0
chr38:6913162-7039264	0	1	0	0	1	1
chr38:7884810-7906430	0	0	0	0	1	0
chr4:11019949-11035203	0	0	0	0	1	0
chr4:13099421-13125085	0	1	0	0	1	1
chr4:13457039-13471935	0	1	0	0	1	1
chr4:15272536-15287761	0	0	0	0	1	0
chr4:18914276-18948422	0	1	0	0	1	1
chr4:19801539-19827525	0	1	0	0	1	1
chr4:21137148-21200806	0	0	1	0	0	1
chr4:26270379-26284584	0	0	0	0	1	0
chr4:30495780-30595780	1	0	0	1	0	1
chr4:3098903-3149905	0	1	0	0	1	1
chr4:31146500-31168045	0	0	0	0	1	0
chr4:32780995-32807116	0	0	0	0	1	0
chr4:33835234-33851601	0	0	0	0	1	0
chr4:35062142-35078546	0	0	0	0	1	0
chr4:35270211-35284595	0	0	0	0	1	0
chr4:36165454-36180610	0	0	0	0	1	0
chr4:37007720-37028160	0	0	0	0	1	0
chr4:39775616-39792985	0	1	0	0	1	1
chr4:40101162-40119640	0	1	0	0	1	1
chr4:40291238-40355985	0	1	0	0	1	1
chr4:4093733-4115163	0	0	0	0	1	0
chr4:41170228-41187667	0	0	0	0	1	0
chr4:44002925-44018103	0	0	0	0	1	0
chr4:44692595-44709701	0	0	0	0	1	0
chr4:51004846-51018996	0	0	0	0	1	0
chr4:51841860-51861494	0	0	0	0	1	0
chr4:5340132-5355410	0	0	0	0	1	0
chr4:53488500-53588500	0	0	0	1	0	1
chr4:57679302-57743303	0	0	1	0	0	1
chr4:59827159-59846670	0	1	0	0	1	1
chr4:6012868-6033281	0	1	0	0	1	1
chr4:61441171-61463512	1	0	0	0	1	1
chr4:61615878-61632165	0	0	0	0	1	0
chr4:62280725-62301200	0	0	0	0	1	0
chr4:63542354-63627370	0	0	1	0	1	1
chr4:65733662-65751092	0	0	0	0	1	0
chr4:66066703-66086199	0	1	0	0	1	1
chr4:66243787-66259004	0	0	0	0	1	0
chr4:67702004-67718239	0	0	0	0	1	0
chr4:69745893-69763241	0	0	0	0	1	0
chr4:70688966-70720060	0	1	0	0	1	1
chr4:71606943-71622110	0	0	0	0	1	0
chr4:73578094-73595558	0	0	0	0	1	0
chr4:73773301-73790457	0	0	0	0	1	0
chr4:77200642-77214817	0	0	0	0	1	0
chr4:77649573-77679587	0	1	0	0	1	1
chr4:78667758-78681984	0	0	0	0	1	0
chr4:80044081-80058146	0	0	0	0	1	0
chr4:80704204-80719407	0	0	0	0	1	0
chr4:81111133-81130524	0	0	0	0	1	0
chr4:85396521-85415056	0	0	0	0	1	0
chr4:86654851-86676432	0	0	0	0	1	0
chr4:87620723-87637929	0	0	0	0	1	0
chr4:89280530-89295926	0	0	0	0	1	0
chr4:89522399-89539561	0	0	0	0	1	0
chr4:89716460-89732654	0	0	0	0	1	0
chr4:90657700-90680209	0	0	0	0	1	0
chr4:91215881-91229914	0	0	0	0	1	0
chr5:11240988-11259250	0	0	0	0	1	0
chr5:11734973-11750705	0	0	0	0	1	0
chr5:13118625-13137250	0	0	0	0	1	0
chr5:14549542-14570136	0	0	0	0	1	0
chr5:15858158-15872445	0	0	0	0	1	0
chr5:16383332-16399634	0	0	0	0	1	0
chr5:18950931-18969283	0	0	0	0	1	0
chr5:25390148-25406345	0	0	0	0	1	0
chr5:26086151-26102433	0	0	0	0	1	0
chr5:28879694-28901980	0	1	0	0	1	1
chr5:2996081-3074982	1	1	0	0	1	1
chr5:31040478-31062529	0	0	0	0	1	0
chr5:31095735-31111975	0	0	0	0	1	0
chr5:32833617-32856245	0	0	0	0	1	0
chr5:33061557-33083734	1	0	0	0	0	1
chr5:33098635-33112663	0	0	0	0	1	0
chr5:34093139-34175180	0	0	1	0	0	1
chr5:38499340-38516797	0	0	0	0	1	0
chr5:38726264-38742753	0	0	0	0	1	0
chr5:38843379-38857542	0	0	0	0	1	0
chr5:40574428-40589826	0	0	0	0	1	0
chr5:41795848-41809946	0	0	0	0	1	0
chr5:42030918-42052339	0	0	0	0	1	0
chr5:42256289-42275914	0	1	0	0	1	1
chr5:4300227-4314579	0	1	0	0	0	1
chr5:44115860-44137322	0	0	0	0	1	0
chr5:44956842-44979505	0	1	0	0	0	1
chr5:46335506-46353958	0	0	0	0	1	0
chr5:47601449-47615750	0	0	0	0	1	0
chr5:49764928-49786381	0	0	0	0	1	0
chr5:49818962-49838363	0	1	0	0	1	1
chr5:52878803-52892905	0	0	0	0	1	0
chr5:53084589-53098882	0	1	0	0	1	1
chr5:57216555-57230850	0	0	0	0	1	0
chr5:59554851-59576500	0	0	0	0	1	0
chr5:61424520-61524520	0	0	0	1	0	1
chr5:61711614-61727986	0	0	0	0	1	0
chr5:62369977-62385237	0	0	0	0	1	0
chr5:68858135-68877436	0	0	0	0	1	0
chr5:70246459-70260744	0	0	0	0	1	0
chr5:72643311-72658594	0	0	0	0	1	0
chr5:75358999-75374210	0	0	0	0	1	0
chr5:78662688-78677966	0	0	0	0	1	0
chr5:81143006-81475905	0	1	1	0	1	1
chr5:83273029-83288164	0	1	0	0	1	1
chr5:83805336-83819678	0	0	0	0	1	0
chr5:84060003-84160003	0	0	0	1	0	1
chr5:84796587-84816756	0	0	0	0	1	0
chr5:86179277-86212449	0	0	0	0	1	0
chr5:86567046-86583391	0	0	0	0	1	0
chr5:87903603-87917871	0	0	0	0	1	0
chr5:88633863-88657358	0	0	0	0	1	0
chr5:90973772-90994346	0	0	0	0	1	0
chr5:91187041-91201280	0	0	0	0	1	0
chr5:91354516-91374904	0	0	0	0	1	0
chr6:11634410-11650018	0	0	0	0	1	0
chr6:11795814-11829236	0	1	0	0	1	1
chr6:12022963-12040287	0	0	0	0	1	0
chr6:12736643-12771611	1	0	0	0	0	1
chr6:12785979-12929586	1	1	1	0	1	1
chr6:14360605-14377929	0	0	0	0	1	0
chr6:15054478-15093875	1	1	0	0	1	1
chr6:15175203-15190411	0	0	0	0	1	0
chr6:17462041-17476115	0	0	0	0	1	0
chr6:17543174-17605613	0	0	0	0	1	0
chr6:19046345-19065819	0	0	0	0	1	0
chr6:19730239-19748092	0	1	0	0	1	1
chr6:19834036-19894972	1	0	0	0	0	1
chr6:20078345-20093479	0	0	0	0	1	0
chr6:21876547-21890551	0	0	0	0	1	0
chr6:29125009-29155013	1	0	0	0	0	1
chr6:29893060-29907298	0	0	0	0	1	0
chr6:31207016-31222451	0	1	0	0	1	1
chr6:31899151-31916281	0	0	0	0	1	0
chr6:33331518-33348710	0	0	0	0	1	0
chr6:37666223-37688817	0	1	0	0	1	1
chr6:38240447-38293585	0	1	0	0	1	1
chr6:39557092-39573470	0	0	0	0	1	0
chr6:40876217-40974223	1	0	0	0	0	1
chr6:43552234-43582804	1	0	0	0	0	1
chr6:43692666-43808091	1	0	1	0	1	1
chr6:46117146-46149042	1	1	0	0	1	1
chr6:47537888-47559526	0	1	0	0	1	1
chr6:48247942-50166652	1	1	1	0	1	1
chr6:50232414-50250053	0	0	0	0	1	0
chr6:51950115-51971829	0	0	0	0	1	0
chr6:53687008-53701073	0	0	0	0	1	0
chr6:55915769-55940485	0	1	0	0	1	1
chr6:60888058-60907036	0	0	0	0	1	0
chr6:61814200-61829442	0	0	0	0	1	0
chr6:62774801-62788980	0	0	0	0	1	0
chr6:64382458-64399653	0	0	0	0	1	0
chr6:67213485-67230771	0	0	0	0	1	0
chr6:67345888-67445888	0	0	0	1	0	1
chr6:67925327-67943811	0	1	0	0	1	1
chr6:69221891-69239221	0	0	0	0	1	0
chr6:71263479-71281877	0	0	0	0	1	0
chr6:71519460-71534941	0	0	0	0	1	0
chr6:72794429-72809552	0	0	0	0	1	0
chr6:73429809-73447218	0	0	0	0	1	0
chr6:73620652-73635941	0	0	0	0	1	0
chr6:73728825-73743175	0	0	0	0	1	0
chr6:7394764-7412257	0	0	0	0	1	0
chr6:74131783-74159556	0	1	0	0	1	1
chr6:74824389-74841659	0	0	0	0	1	0
chr6:75460915-75475081	0	0	0	0	1	0
chr6:76701751-76716122	0	0	0	0	1	0
chr6:78363491-78379552	0	0	0	0	1	0
chr6:79261889-79279277	0	0	0	0	1	0
chr6:79296620-79311884	0	0	0	0	1	0
chr6:79573233-79589548	0	0	0	0	1	0
chr6:79794305-79812698	0	0	0	0	1	0
chr6:8284327-8298570	0	0	0	0	1	0
chr7:14389504-14406941	0	0	0	0	1	0
chr7:17520754-17544424	0	0	0	0	1	0
chr7:18395857-18428705	0	1	0	0	1	1
chr7:23616250-23630571	0	0	0	0	1	0
chr7:24668013-24768013	0	0	0	1	0	1
chr7:27836341-27853656	0	0	0	0	1	0
chr7:30130624-30151069	0	1	0	0	1	1
chr7:30203047-30222582	0	1	0	0	1	1
chr7:33770591-33786905	0	0	0	0	1	0
chr7:34887012-34907587	0	0	0	0	1	0
chr7:35187243-35206591	0	0	0	0	1	0
chr7:35427773-35441875	0	0	0	0	1	0
chr7:42097650-42113901	0	0	0	0	1	0
chr7:42264801-42280974	0	0	0	0	1	0
chr7:42785667-42802009	0	0	0	0	1	0
chr7:43223795-43239117	0	0	0	0	1	0
chr7:43381751-43401320	0	1	0	0	1	1
chr7:43711751-43776141	1	1	0	0	1	1
chr7:43891291-43905466	0	0	0	0	1	0
chr7:44215060-44234507	0	0	0	0	1	0
chr7:46759465-46785299	0	1	0	0	1	1
chr7:47881499-47904198	0	0	0	0	1	0
chr7:49195585-49215208	0	0	0	0	1	0
chr7:50284442-50298663	0	0	0	0	1	0
chr7:53988415-54088415	0	0	0	1	0	1
chr7:57302673-57322130	0	0	0	0	1	0
chr7:58285371-58300725	0	0	0	0	1	0
chr7:62333189-62354775	0	1	0	0	1	1
chr7:63045588-63070105	0	0	0	0	1	0
chr7:64062188-64080651	0	0	0	0	1	0
chr7:65062670-65080961	0	0	0	0	1	0
chr7:70556322-70584206	0	1	0	0	1	1
chr7:71544449-71565631	0	1	0	0	1	1
chr7:72200401-72214579	0	0	0	0	1	0
chr7:74216313-74280062	0	1	0	0	1	1
chr7:76844681-76858777	0	0	0	0	1	0
chr7:77548998-77563162	0	0	0	0	1	0
chr7:77950247-77968413	0	1	0	0	1	1
chr7:79735722-79790353	0	0	1	0	0	1
chr7:82068403-82085556	0	0	0	0	1	0
chr7:82404092-82432964	0	1	0	0	1	1
chr7:83247599-83263842	0	0	0	0	1	0
chr7:83956919-83992106	1	0	0	0	0	1
chr7:9834685-9850856	0	0	0	0	1	0
chr8:11348806-11370805	0	1	0	0	1	1
chr8:11399935-11426053	0	1	0	0	1	1
chr8:13303548-13320664	0	1	0	0	1	1
chr8:16283803-16298049	0	0	0	0	1	0
chr8:16423354-16441573	0	0	0	0	1	0
chr8:19440384-19463274	0	1	0	0	1	1
chr8:19487676-19537676	0	0	0	1	0	1
chr8:21421310-21442757	0	1	0	0	1	1
chr8:22552030-22729253	0	1	0	0	0	1
chr8:23361271-23405915	0	1	0	0	1	1
chr8:27514775-27533312	0	0	0	0	1	0
chr8:3052358-3094061	1	0	0	0	1	1
chr8:31264442-31280561	0	0	0	0	1	0
chr8:3143456-3162881	0	1	0	0	1	1
chr8:3466112-3752747	0	1	0	0	1	1
chr8:36757467-36783376	0	1	0	0	1	1
chr8:41063788-41080117	0	1	0	0	1	1
chr8:4554651-4662058	0	1	0	0	1	1
chr8:47137418-47160360	0	1	0	0	1	1
chr8:47183377-48074839	1	1	0	0	1	1
chr8:5239689-5439539	1	0	0	0	0	1
chr8:53746856-53785621	0	1	0	0	1	1
chr8:57839964-57857497	0	0	0	0	1	0
chr8:57987301-58002411	0	0	0	0	1	0
chr8:59108084-59139186	1	1	0	0	1	1
chr8:62740272-62755555	0	0	0	0	1	0
chr8:63041880-63058577	0	0	0	0	1	0
chr8:63746451-63763641	0	0	0	0	1	0
chr8:64387696-64407026	0	0	0	0	1	0
chr8:64818315-64837622	0	0	0	0	1	0
chr8:65955819-65975359	0	0	0	0	1	0
chr8:6632387-6672858	0	1	0	0	1	1
chr8:66624618-66651236	0	0	0	0	1	0
chr8:66938822-66955276	0	0	0	0	1	0
chr8:68150016-68168360	0	0	0	0	1	0
chr8:68636237-68658815	0	0	0	0	1	0
chr8:68683678-68702955	0	0	0	0	1	0
chr8:68803360-68826204	0	0	0	0	1	0
chr8:69369915-69390420	0	0	0	0	1	0
chr8:69812210-69827380	0	0	0	0	1	0
chr8:72846503-72860806	0	0	0	0	1	0
chr8:74948962-74971824	0	0	0	0	1	0
chr8:76089443-76156150	1	0	0	0	0	1
chr8:76220436-76269535	1	0	0	0	1	1
chr8:76331651-77310517	1	1	1	0	1	1
chr8:9320910-9334977	0	0	0	0	1	0
chr9:10409074-10550071	1	1	0	0	1	1
chr9:10694484-11014094	1	1	0	0	1	1
chr9:11611157-12063771	1	1	1	0	1	1
chr9:13345206-13426806	1	1	0	0	1	1
chr9:13448777-13516710	1	1	1	0	1	1
chr9:15703271-15718520	0	0	0	0	1	0
chr9:17655236-17673443	0	1	0	0	1	1
chr9:19761852-21600512	1	1	1	0	1	1
chr9:22410910-22432607	0	1	0	0	0	1
chr9:22573547-22589779	0	0	0	0	1	0
chr9:23160606-23224386	1	1	0	0	1	1
chr9:24814531-24893355	1	1	0	0	1	1
chr9:26725593-26745085	0	0	0	0	1	0
chr9:26948549-26972072	0	0	0	0	1	0
chr9:28436048-28452307	0	0	0	0	1	0
chr9:34877130-34922451	1	1	0	0	1	1
chr9:36149125-36169736	0	0	0	0	1	0
chr9:42296347-42323187	0	1	0	0	1	1
chr9:42565268-42582619	0	0	0	0	1	0
chr9:43481097-43495939	0	0	0	0	1	0
chr9:45917465-45931464	0	1	0	0	0	1
chr9:49450214-49465381	0	0	0	0	1	0
chr9:50567380-50584664	0	0	0	0	1	0
chr9:50630089-50657754	1	1	0	0	1	1
chr9:53097716-53112956	0	0	0	0	1	0
chr9:53167014-53181252	0	0	0	0	1	0
chr9:55675258-55813750	0	1	0	0	0	1
chr9:56138796-56153916	0	0	0	0	1	0
chr9:6917096-6933416	0	0	0	0	1	0
chr9:9044602-9064918	0	1	0	0	0	1
chrUN:10129838-10162730	1	0	0	0	0	1
chrUN:10647265-10684355	1	0	0	0	0	1
chrUN:12310729-12412491	1	0	0	0	0	1
chrUN:12433381-12479626	1	0	0	0	0	1
chrUN:12629561-12699728	1	0	0	0	0	1
chrUN:12723514-12762794	1	0	0	0	0	1
chrUN:13494203-13536673	1	0	0	0	0	1
chrUN:13691813-13727767	1	0	0	0	0	1
chrUN:14874034-14896034	1	0	0	0	0	1
chrUN:16556551-16586141	1	0	0	0	0	1
chrUN:18070658-18091818	1	0	0	0	0	1
chrUN:18334932-18366396	1	0	0	0	0	1
chrUN:19260758-19281758	1	0	0	0	0	1
chrUN:19336594-19364434	1	0	0	0	0	1
chrUN:19417075-19442440	1	0	0	0	0	1
chrUN:19995391-20027616	1	0	0	0	0	1
chrUN:20248170-20281050	1	0	0	0	0	1
chrUN:20743993-20780248	1	0	0	0	0	1
chrUN:21312112-21371993	1	0	0	0	0	1
chrUN:22866683-22902163	1	0	0	0	0	1
chrUN:23568542-23669332	1	0	0	0	0	1
chrUN:23779116-23812726	1	0	0	0	0	1
chrUN:23939495-23966570	1	0	0	0	0	1
chrUN:24027758-24058083	1	0	0	0	0	1
chrUN:24229909-24251674	1	0	0	0	0	1
chrUN:24326065-24380417	1	0	0	0	0	1
chrUN:24840508-24870793	1	0	0	0	0	1
chrUN:25016978-25079000	1	0	0	0	0	1
chrUN:25154423-25203743	1	0	0	0	0	1
chrUN:25446000-25491697	1	0	0	0	0	1
chrUN:2618285-2656096	1	0	0	0	0	1
chrUN:26349401-26381840	1	0	0	0	0	1
chrUN:26715070-26735241	1	0	0	0	0	1
chrUN:27512311-27677712	1	0	0	0	0	1
chrUN:27690633-27719652	1	0	0	0	0	1
chrUN:2809951-2856957	1	0	0	0	0	1
chrUN:28912206-28934776	1	0	0	0	0	1
chrUN:29004817-29050091	1	0	0	0	0	1
chrUN:29067064-29095726	1	0	0	0	0	1
chrUN:29104184-29158266	1	0	0	0	0	1
chrUN:29201765-29347157	1	0	0	0	0	1
chrUN:29352830-29387324	1	0	0	0	0	1
chrUN:29558025-29588910	1	0	0	0	0	1
chrUN:2978588-3067154	1	0	0	0	0	1
chrUN:29837423-29887153	1	0	0	0	0	1
chrUN:30219934-30240210	1	0	0	0	0	1
chrUN:30376365-30419105	1	0	0	0	0	1
chrUN:30596580-30652721	1	0	0	0	0	1
chrUN:31033328-31055834	1	0	0	0	0	1
chrUN:31218055-31267492	1	0	0	0	0	1
chrUN:31453270-31493590	1	0	0	0	0	1
chrUN:31548665-31593175	1	0	0	0	0	1
chrUN:31631032-31672199	1	0	0	0	0	1
chrUN:31731651-31750356	1	0	0	0	0	1
chrUN:31961360-32010345	1	0	0	0	0	1
chrUN:32016900-32050536	1	0	0	0	0	1
chrUN:32650307-32675493	1	0	0	0	0	1
chrUN:32850425-32874345	1	0	0	0	0	1
chrUN:33220486-33246707	1	0	0	0	0	1
chrUN:3346488-3426545	1	0	0	0	0	1
chrUN:34637856-34709213	1	0	0	0	0	1
chrUN:34805071-34825638	1	0	0	0	0	1
chrUN:34851916-34870326	1	0	0	0	0	1
chrUN:35166506-35186658	1	0	0	0	0	1
chrUN:35263525-35353388	1	0	0	0	0	1
chrUN:35556289-35598334	1	0	0	0	0	1
chrUN:36645899-36682727	1	0	0	0	0	1
chrUN:36732888-36762749	1	0	0	0	0	1
chrUN:37017505-37041870	1	0	0	0	0	1
chrUN:37057671-37090179	1	0	0	0	0	1
chrUN:37099896-37129762	1	0	0	0	0	1
chrUN:37145696-37202494	1	0	0	0	0	1
chrUN:37532959-37556158	1	0	0	0	0	1
chrUN:37696081-37721606	1	0	0	0	0	1
chrUN:37805372-37841632	1	0	0	0	0	1
chrUN:37912977-37940677	1	0	0	0	0	1
chrUN:3804712-3840964	1	0	0	0	0	1
chrUN:38252362-38289362	1	0	0	0	0	1
chrUN:38312134-38330224	1	0	0	0	0	1
chrUN:3879514-3908814	1	0	0	0	0	1
chrUN:38909868-38964412	1	0	0	0	0	1
chrUN:39111876-39142313	1	0	0	0	0	1
chrUN:39827115-39865925	1	0	0	0	0	1
chrUN:39961816-39987292	1	0	0	0	0	1
chrUN:4015682-4050312	1	0	0	0	0	1
chrUN:40264674-40300798	1	0	0	0	0	1
chrUN:40326816-40346956	1	0	0	0	0	1
chrUN:40552536-40582076	1	0	0	0	0	1
chrUN:40598322-40628364	1	0	0	0	0	1
chrUN:40756261-40774662	1	0	0	0	0	1
chrUN:40879191-40897742	1	0	0	0	0	1
chrUN:40957211-40981422	1	0	0	0	0	1
chrUN:41285958-41333662	1	0	0	0	0	1
chrUN:41402540-41420927	1	0	0	0	0	1
chrUN:41680601-41699167	1	0	0	0	0	1
chrUN:41706292-41730512	1	0	0	0	0	1
chrUN:41802150-41909121	1	0	0	0	0	1
chrUN:42061381-42122263	1	0	0	0	0	1
chrUN:42136919-42168664	1	0	0	0	0	1
chrUN:42301820-42322377	1	0	0	0	0	1
chrUN:42334861-42355582	1	0	0	0	0	1
chrUN:42463731-42484892	1	0	0	0	0	1
chrUN:42514322-42565647	1	0	0	0	0	1
chrUN:42947609-42992844	1	0	0	0	0	1
chrUN:4306111-4335856	1	0	0	0	0	1
chrUN:43474465-43493043	1	0	0	0	0	1
chrUN:43500407-43527268	1	0	0	0	0	1
chrUN:4357601-4388041	1	0	0	0	0	1
chrUN:43637738-43664550	1	0	0	0	0	1
chrUN:43865979-43886399	1	0	0	0	0	1
chrUN:43905869-44007616	1	0	0	0	0	1
chrUN:44129785-44184590	1	0	0	0	0	1
chrUN:44427542-44458019	1	0	0	0	0	1
chrUN:44494990-44517757	1	0	0	0	0	1
chrUN:44663084-44682372	1	0	0	0	0	1
chrUN:44752277-44770678	1	0	0	0	0	1
chrUN:44882789-44918437	1	0	0	0	0	1
chrUN:45075608-45096068	1	0	0	0	0	1
chrUN:45569959-45592555	1	0	0	0	0	1
chrUN:45613592-45647251	1	0	0	0	0	1
chrUN:45705106-45739609	1	0	0	0	0	1
chrUN:45912945-45959187	1	0	0	0	0	1
chrUN:46139702-46168387	1	0	0	0	0	1
chrUN:46181459-46216992	1	0	0	0	0	1
chrUN:46269204-46312981	1	0	0	0	0	1
chrUN:46352975-46401559	1	0	0	0	0	1
chrUN:46447266-46486517	1	0	0	0	0	1
chrUN:46688804-46735915	1	0	0	0	0	1
chrUN:46908211-46926511	1	0	0	0	0	1
chrUN:47108999-47139721	1	0	0	0	0	1
chrUN:47236617-47275747	1	0	0	0	0	1
chrUN:47328709-47353237	1	0	0	0	0	1
chrUN:47418161-47462974	1	0	0	0	0	1
chrUN:47654663-47677458	1	0	0	0	0	1
chrUN:47767042-47804896	1	0	0	0	0	1
chrUN:47892332-47914789	1	0	0	0	0	1
chrUN:47939455-47966452	1	0	0	0	0	1
chrUN:48136933-48182323	1	0	0	0	0	1
chrUN:48222503-48249024	1	0	0	0	0	1
chrUN:48300375-48320943	1	0	0	0	0	1
chrUN:48451321-48471609	1	0	0	0	0	1
chrUN:48846246-48873790	1	0	0	0	0	1
chrUN:49064915-49086816	1	0	0	0	0	1
chrUN:49688572-49728548	1	0	0	0	0	1
chrUN:49825717-49846170	1	0	0	0	0	1
chrUN:50094812-50125681	1	0	0	0	0	1
chrUN:50333866-50361267	1	0	0	0	0	1
chrUN:50427247-50455624	1	0	0	0	0	1
chrUN:50574679-50613550	1	0	0	0	0	1
chrUN:50636882-50663289	1	0	0	0	0	1
chrUN:50888927-50909205	1	0	0	0	0	1
chrUN:51028127-51058711	1	0	0	0	0	1
chrUN:51382691-51402998	1	0	0	0	0	1
chrUN:51483033-51509686	1	0	0	0	0	1
chrUN:51540016-51576569	1	0	0	0	0	1
chrUN:51789845-51844255	1	0	0	0	0	1
chrUN:52350593-52387999	1	0	0	0	0	1
chrUN:52433685-52458452	1	0	0	0	0	1
chrUN:52551997-52574722	1	0	0	0	0	1
chrUN:52603889-52622017	1	0	0	0	0	1
chrUN:52968534-52996549	1	0	0	0	0	1
chrUN:53066432-53096562	1	0	0	0	0	1
chrUN:53314883-53335453	1	0	0	0	0	1
chrUN:53360127-53385647	1	0	0	0	0	1
chrUN:53541381-53577317	1	0	0	0	0	1
chrUN:53619641-53683035	1	0	0	0	0	1
chrUN:53736538-53764779	1	0	0	0	0	1
chrUN:53813101-53831506	1	0	0	0	0	1
chrUN:54133421-54161834	1	0	0	0	0	1
chrUN:5418140-5468013	1	0	0	0	0	1
chrUN:54219966-54246678	1	0	0	0	0	1
chrUN:54588724-54606968	1	0	0	0	0	1
chrUN:55038349-55056445	1	0	0	0	0	1
chrUN:55068507-55096906	1	0	0	0	0	1
chrUN:55176823-55203316	1	0	0	0	0	1
chrUN:55272953-55295096	1	0	0	0	0	1
chrUN:55351276-55370278	1	0	0	0	0	1
chrUN:55445228-55463636	1	0	0	0	0	1
chrUN:55535127-55555293	1	0	0	0	0	1
chrUN:56026391-56046557	1	0	0	0	0	1
chrUN:56203586-56221701	1	0	0	0	0	1
chrUN:56259724-56284218	1	0	0	0	0	1
chrUN:56778350-56796742	1	0	0	0	0	1
chrUN:56838900-56857619	1	0	0	0	0	1
chrUN:56862954-56885568	1	0	0	0	0	1
chrUN:56969692-56990001	1	0	0	0	0	1
chrUN:56996651-57021031	1	0	0	0	0	1
chrUN:57409010-57461810	1	0	0	0	0	1
chrUN:57484256-57506571	1	0	0	0	0	1
chrUN:57620880-57651170	1	0	0	0	0	1
chrUN:57745865-57768300	1	0	0	0	0	1
chrUN:57968129-57986671	1	0	0	0	0	1
chrUN:58180216-58200800	1	0	0	0	0	1
chrUN:58232313-58273199	1	0	0	0	0	1
chrUN:58326093-58355095	1	0	0	0	0	1
chrUN:58391198-58412545	1	0	0	0	0	1
chrUN:5856166-5894856	1	0	0	0	0	1
chrUN:58686267-58714826	1	0	0	0	0	1
chrUN:59131711-59150565	1	0	0	0	0	1
chrUN:59339737-59366249	1	0	0	0	0	1
chrUN:59582745-59605383	1	0	0	0	0	1
chrUN:59625258-59653968	1	0	0	0	0	1
chrUN:59712812-59733111	1	0	0	0	0	1
chrUN:59841790-59870497	1	0	0	0	0	1
chrUN:59985654-60014372	1	0	0	0	0	1
chrUN:60053055-60079472	1	0	0	0	0	1
chrUN:60467088-60485364	1	0	0	0	0	1
chrUN:60723903-60742473	1	0	0	0	0	1
chrUN:61169356-61189776	1	0	0	0	0	1
chrUN:61297008-61319190	1	0	0	0	0	1
chrUN:61542947-61563349	1	0	0	0	0	1
chrUN:61878042-61901652	1	0	0	0	0	1
chrUN:61943729-61965887	1	0	0	0	0	1
chrUN:62255582-62301000	1	0	0	0	0	1
chrUN:62475415-62501826	1	0	0	0	0	1
chrUN:62696703-62719459	1	0	0	0	0	1
chrUN:63033402-63053687	1	0	0	0	0	1
chrUN:63150585-63169106	1	0	0	0	0	1
chrUN:63188990-63213947	1	0	0	0	0	1
chrUN:63407512-63429666	1	0	0	0	0	1
chrUN:63479571-63504027	1	0	0	0	0	1
chrUN:63599841-63618135	1	0	0	0	0	1
chrUN:63722518-63742703	1	0	0	0	0	1
chrUN:64069242-64087473	1	0	0	0	0	1
chrUN:64737224-64755448	1	0	0	0	0	1
chrUN:64877089-64899895	1	0	0	0	0	1
chrUN:65315010-65347494	1	0	0	0	0	1
chrUN:65367966-65386061	1	0	0	0	0	1
chrUN:65646065-65664318	1	0	0	0	0	1
chrUN:65991349-66010377	1	0	0	0	0	1
chrUN:66499002-66519319	1	0	0	0	0	1
chrUN:66662300-66699278	1	0	0	0	0	1
chrUN:66758578-66779720	1	0	0	0	0	1
chrUN:66871971-66890102	1	0	0	0	0	1
chrUN:66914570-66936899	1	0	0	0	0	1
chrUN:67253893-67274165	1	0	0	0	0	1
chrUN:67386570-67409176	1	0	0	0	0	1
chrUN:67514467-67532855	1	0	0	0	0	1
chrUN:67908985-67928882	1	0	0	0	0	1
chrUN:68067195-68087471	1	0	0	0	0	1
chrUN:68111004-68129233	1	0	0	0	0	1
chrUN:68369978-68390379	1	0	0	0	0	1
chrUN:68397070-68417348	1	0	0	0	0	1
chrUN:68986515-69006627	1	0	0	0	0	1
chrUN:69373378-69393777	1	0	0	0	0	1
chrUN:69544176-69565469	1	0	0	0	0	1
chrUN:69780219-69800394	1	0	0	0	0	1
chrUN:6985615-7004475	1	0	0	0	0	1
chrUN:69971752-69991943	1	0	0	0	0	1
chrUN:70373156-70393568	1	0	0	0	0	1
chrUN:70398970-70417204	1	0	0	0	0	1
chrUN:70471585-70491763	1	0	0	0	0	1
chrUN:7056244-7088699	1	0	0	0	0	1
chrUN:70894231-70914413	1	0	0	0	0	1
chrUN:71209609-71229936	1	0	0	0	0	1
chrUN:71245143-71287607	1	0	0	0	0	1
chrUN:71397248-71417408	1	0	0	0	0	1
chrUN:72166010-72184421	1	0	0	0	0	1
chrUN:7248373-7292306	1	0	0	0	0	1
chrUN:73139566-73158398	1	0	0	0	0	1
chrUN:73172312-73190459	1	0	0	0	0	1
chrUN:73282392-73301092	1	0	0	0	0	1
chrUN:73369676-73388095	1	0	0	0	0	1
chrUN:73510157-73528736	1	0	0	0	0	1
chrUN:73826100-73844237	1	0	0	0	0	1
chrUN:73868324-73886587	1	0	0	0	0	1
chrUN:74196185-74214592	1	0	0	0	0	1
chrUN:74455976-74474136	1	0	0	0	0	1
chrUN:8774774-8804891	1	0	0	0	0	1
chrUN:8860924-8909099	1	0	0	0	0	1
chrUN:8954918-9099047	1	0	0	0	0	1
chrUN:9104251-9128197	1	0	0	0	0	1
chrUN:9138760-9315964	1	0	0	0	0	1
chrUN:9322911-9572289	1	0	0	0	0	1
chrUN:9583039-9605370	1	0	0	0	0	1
chrUN:9947731-9975431	1	0	0	0	0	1
chrX:1012035-1026005	0	0	0	0	1	0
chrX:101346833-101365501	0	1	0	0	1	1
chrX:101597604-101615351	0	1	0	0	1	1
chrX:102018126-102050500	0	1	0	0	1	1
chrX:103865022-103915022	0	0	0	1	0	1
chrX:104191311-104208704	0	0	0	0	1	0
chrX:104570206-104585598	0	0	0	0	1	0
chrX:108023021-108056274	1	0	0	0	0	1
chrX:108619949-108666052	1	0	0	0	1	1
chrX:108854824-108883232	1	0	0	0	0	1
chrX:109177183-109239237	1	0	0	0	0	1
chrX:109258962-109326980	1	0	0	0	0	1
chrX:113056072-113074479	1	0	0	0	0	1
chrX:114909008-114929449	0	0	0	0	1	0
chrX:115053000-115153000	0	0	0	1	0	1
chrX:117740086-117763172	1	0	0	0	0	1
chrX:119171000-119221000	0	0	0	1	0	1
chrX:120602964-120636650	0	0	0	0	1	0
chrX:120648567-121171238	1	0	1	0	1	1
chrX:121180380-121258778	1	0	0	0	0	1
chrX:1212814-1227004	0	0	0	0	1	0
chrX:123935372-124210685	1	1	1	0	1	1
chrX:1247389-1272349	0	0	0	0	1	0
chrX:125298478-125366366	1	0	0	0	0	1
chrX:125410081-125429393	1	0	0	0	0	1
chrX:125436648-125534809	1	0	0	0	0	1
chrX:12551494-12566650	0	0	0	0	1	0
chrX:125726811-125760307	1	0	0	0	0	1
chrX:126860261-126883977	1	0	0	0	1	1
chrX:13512568-13562568	0	0	0	1	0	1
chrX:1360836-1380178	0	0	0	0	1	0
chrX:16882531-16932531	0	0	0	1	0	1
chrX:22322024-22360000	1	1	0	0	1	1
chrX:24993493-25093493	0	0	0	1	0	1
chrX:2713806-2734597	0	0	0	0	1	0
chrX:2847227-2892637	1	1	1	0	1	1
chrX:30501869-30555849	1	0	0	1	0	1
chrX:32091064-32126285	1	0	0	0	0	1
chrX:32153025-32271915	1	1	0	0	1	1
chrX:33614395-33664395	0	0	0	1	0	1
chrX:36251110-36301110	0	0	0	1	0	1
chrX:4098051-4118595	0	0	0	0	1	0
chrX:4133873-4147970	0	0	0	0	1	0
chrX:43126076-43151226	0	1	0	0	1	1
chrX:43818919-43876132	1	0	0	0	0	1
chrX:44010086-44031275	1	0	0	0	0	1
chrX:44145520-44167833	1	0	0	0	0	1
chrX:44244730-44265274	1	0	0	0	0	1
chrX:44281986-44307849	1	0	0	0	0	1
chrX:44605092-44651949	1	0	0	0	0	1
chrX:44757368-44797659	1	0	0	0	0	1
chrX:4560451-4574792	0	0	0	0	1	0
chrX:46441883-46462060	1	0	0	0	0	1
chrX:46788099-46808440	1	0	0	0	0	1
chrX:47048092-47094364	1	0	0	0	0	1
chrX:4719973-5115211	0	0	1	0	0	1
chrX:47538831-47558989	1	0	0	0	0	1
chrX:47593091-47616048	1	0	0	0	0	1
chrX:47999038-48028955	1	1	0	0	1	1
chrX:48219174-48243045	1	0	0	0	0	1
chrX:51795093-51838873	1	0	0	0	0	1
chrX:5217047-5233226	0	0	0	0	1	0
chrX:52584797-52655539	1	0	0	0	1	1
chrX:531184-545267	0	0	0	0	1	0
chrX:53563054-53608201	1	0	0	0	0	1
chrX:58852015-58880719	1	0	0	0	0	1
chrX:58887071-58912042	1	0	0	0	0	1
chrX:59745571-59800671	1	0	0	0	0	1
chrX:5977465-6000165	0	0	0	0	1	0
chrX:59888160-59913842	1	0	0	0	0	1
chrX:59949188-59973215	1	0	0	0	0	1
chrX:60169078-60210285	1	0	0	0	0	1
chrX:62086174-62130827	1	0	0	0	0	1
chrX:62180097-62213265	0	0	0	0	1	0
chrX:64081000-64105800	0	1	0	0	1	1
chrX:65496624-65510801	0	0	0	0	1	0
chrX:66185116-66233959	0	1	0	0	1	1
chrX:66674100-66705087	1	0	0	0	0	1
chrX:69802542-69823006	1	0	0	0	0	1
chrX:71919300-71937469	0	0	0	0	1	0
chrX:72123540-72150045	1	0	0	0	0	1
chrX:72738542-72779908	0	1	0	0	1	1
chrX:74797300-75317294	0	1	1	0	1	1
chrX:76873089-76898092	1	0	0	0	0	1
chrX:76927078-76972854	1	0	0	0	0	1
chrX:79073346-79126713	1	0	0	0	0	1
chrX:79699285-79716446	0	0	0	0	1	0
chrX:7991500-8091500	0	0	0	1	0	1
chrX:80780701-80798572	0	0	0	0	1	0
chrX:81154430-81169807	0	0	0	0	1	0
chrX:81414175-81475008	1	0	0	0	0	1
chrX:83543121-83593121	0	0	0	1	0	1
chrX:85519707-85583928	0	1	0	0	1	1
chrX:87064981-87090778	0	0	0	0	1	0
chrX:87453974-87469376	0	0	0	0	1	0
chrX:91052189-91107987	1	0	0	0	0	1
chrX:91513010-91543124	1	1	0	0	1	1
chrX:92841454-92871513	0	0	0	0	1	0
chrX:94338089-94357384	1	0	0	0	0	1
chrX:95103653-95117972	0	0	0	0	1	0
